# Supplementary material for: Klebsiella oxytoca facilitates microbiome recovery via antibiotic degradation and restores colonization resistance in a diet-dependent manner
Source: Nat Commun. 2025 Jan 9;16:551. doi: 10.1038/s41467-024-55800-y (PMC11717976; doi:10.1038/s41467-024-55800-y)
Supplement: Supplementary file 3 — Supplementary Data 1 [file 41467_2024_55800_MOESM3_ESM.xlsx]

## Sheet: Sample assignment
#SampleID	Diet	Treatment	Clearance
reRun_EdHA_133_ExpX4	Chow	ampicillin	"non-clearer"
reRun_EdHA_134_ExpX4	Chow	ampicillin	"non-clearer"
reRun_EdHA_135_ExpX4	Chow	ampicillin	"non-clearer"
reRun_EdHA_136_ExpX4	Chow	ampicillin	"non-clearer"
reRun_EdHA_137_ExpX4	Chow	amp+K.oxytoca	"clearer"
reRun_EdHA_138_ExpX4	Chow	amp+K.oxytoca	"clearer"
reRun_EdHA_139_ExpX4	Chow	amp+K.oxytoca	"clearer"
reRun_EdHA_143_ExpX4	High-starch	ampicillin	"non-clearer"
reRun_EdHA_144_ExpX4	High-starch	ampicillin	"non-clearer"
EdHA_145_ExpX4	High-starch	ampicillin	"non-clearer"
EdHA_146_ExpX4	High-starch	amp+K.oxytoca	"clearer"
EdHA_147_ExpX4	High-starch	amp+K.oxytoca	"clearer"
EdHA_148_ExpX4	High-starch	amp+K.oxytoca	"clearer"
EdHA_149_ExpX4	High-starch	amp+K.oxytoca	"clearer"
EdHA_166_ExpX4	High-sucrose	ampicillin	"non-clearer"
EdHA_167_ExpX4	High-sucrose	ampicillin	"non-clearer"
EdHA_168_ExpX4	High-sucrose	ampicillin	"non-clearer"
EdHA_169_ExpX4	High-sucrose	ampicillin	"non-clearer"
EdHA_170_ExpX4	High-sucrose	amp+K.oxytoca	"clearer"
EdHA_171_ExpX4	High-sucrose	amp+K.oxytoca	"clearer"
EdHA_172_ExpX4	High-sucrose	amp+K.oxytoca	"clearer"
EdHA_154_ExpX4	High-fat/high-sucrose	ampicillin	"non-clearer"
EdHA_155_ExpX4	High-fat/high-sucrose	ampicillin	"non-clearer"
EdHA_156_ExpX4	High-fat/high-sucrose	ampicillin	"non-clearer"
EdHA_157_ExpX4	High-fat/high-sucrose	ampicillin	"non-clearer"
EdHA_158_ExpX4	High-fat/high-sucrose	amp+K.oxytoca	"non-clearer"
EdHA_159_ExpX4	High-fat/high-sucrose	amp+K.oxytoca	"non-clearer"
EdHA_160_ExpX4	High-fat/high-sucrose	amp+K.oxytoca	"non-clearer"
EdHA_161_ExpX4	High-fat/high-sucrose	amp+K.oxytoca	"non-clearer"

## Sheet: LEfSe_MAGs
MAG	Logarithm value of the highest mean among all the classes	Discriminative feature	LDA score	Kruskall-Wallis p-value	Species	Genus	Family
EdHA-151	5.7452	nonClearer	5.17079	0.0348046	EdHA-151-Parabacteroides_goldsteinii	Parabacteroides	Tannerellaceae
EdHA-085	4.99359	nonClearer	4.70756	0.000639334	EdHA-085-Enterococcus_faecalis	Enterococcus	Enterococcaceae
EdHA-183	4.99647	nonClearer	4.69756	3.92149e-05	EdHA-183-Enterococcus_D_gallinarum	Enterococcus_D	Enterococcaceae
EdHA-038	5.4901	Clearer	5.10598	0.000205615	EdHA-038-Eubacterium_R_sp011958665	Eubacterium_R	Acutalibacteraceae
EdHA-008	5.16251	Clearer	4.83177	0.00111447	EdHA-008-Alistipes_sp002428825	Alistipes	Rikenellaceae
EdHA-069	4.64244	Clearer	4.41985	0.00131746	EdHA-069-UBA7050_sp003979345	UBA7050	Lachnospiraceae
EdHA-182	4.21433	Clearer	4.38411	0.0161221	EdHA-182-Dysosmobacter_sp910575815	Dysosmobacter	Oscillospiraceae
EdHA-032	4.71187	Clearer	4.37247	0.0100741	EdHA-032-Alistipes_sp009774895	Alistipes	Rikenellaceae
EdHA-148	4.40583	Clearer	4.36523	0.00156672	EdHA-148-Dysosmobacter_sp910588175	Dysosmobacter	Oscillospiraceae
EdHA-006	4.31434	Clearer	4.3628	0.00185	EdHA-006-CAG-56_sp004793585	CAG-56	Lachnospiraceae
EdHA-101	4.25533	Clearer	4.3332	2.39867e-05	EdHA-101-Pelethomonas_sp910577915	Pelethomonas	Oscillospiraceae
EdHA-159	4.22235	Clearer	4.26099	0.00390954	EdHA-159-Choladousia_sp003612585	Choladousia	Lachnospiraceae
EdHA-122	4.31769	Clearer	4.19749	0.0469529	EdHA-122-NSJ-51_sp910585415	NSJ-51	Oscillospiraceae
EdHA-041	4.09129	Clearer	4.18649	0.0192222	EdHA-041-Adlercreutzia_celatus_A	Adlercreutzia	Eggerthellaceae
EdHA-197	4.06109			-	EdHA-197-Caccovicinus_sp009774615	Caccovicinus	Lachnospiraceae
EdHA-172	4.90433			-	EdHA-172-Ligilactobacillus_murinus	Ligilactobacillus	Lactobacillaceae
EdHA-096	4.01031			-	EdHA-096-Klebsiella_oxytoca	Klebsiella	Enterobacteriaceae
EdHA-169	4.04042			-	EdHA-169-Dysosmobacter_sp009774015	Dysosmobacter	Oscillospiraceae

## Sheet: LEfSe_CAZymes
CAZyme	Logarithm value of the highest mean among all the classes	Discriminative feature	LDA score	Kruskall-Wallis p-value
GH13_31	3.70353	Clearer	3.03773	0.0132236
GH18	3.66538	Clearer	3.07701	0.0192816
GH25	3.6707	Clearer	3.09182	0.0276377
GT28	3.79168	Clearer	3.20963	0.0276377
GH32	3.85986	Clearer	3.29831	0.00778575
GH51	3.74982	Clearer	3.30255	0.00285994
GH36	4.08173	Clearer	3.31711	0.00678727
GT5	3.81592	Clearer	3.38046	0.000809664
GT35	3.93675	Clearer	3.45612	0.000201974
GH31	4.04564	Clearer	3.4829	6.55643e-05
GH3	4.41696	Clearer	3.57516	0.000168278
GT4	4.59039	Clearer	3.60364	0.000201974
GT2	4.86295	Clearer	4.01794	0.000168278
GH73	4.32475	nonClearer	3.69996	6.55643e-05
GH92	4.4433	nonClearer	3.5261	0.0276377
GH20	4.43806	nonClearer	3.48367	0.0245587
GH88	3.92455	nonClearer	3.42446	3.6358e-05
GH105	3.94914	nonClearer	3.42242	4.43433e-05
GH35	3.90274	nonClearer	3.40922	0.0116169
GH136	3.69374	nonClearer	3.36828	7.9484e-05
GH106	4.23042	nonClearer	3.33876	0.0276377
GH33	3.89815	nonClearer	3.30573	0.0101858
GH78	4.00699	nonClearer	3.28379	0.0150237
GH76	3.61357	nonClearer	3.27625	0.0038446
CE7	3.67001	nonClearer	3.22557	0.00512815
GH109	3.65535	nonClearer	3.14365	0.031044
GH110	3.69934	nonClearer	3.09935	0.0245587
GH89	3.77279	nonClearer	3.09256	0.0276377
PL35	3.81105	nonClearer	3.04827	0.0245587
CBM67	4.01171	nonClearer	2.99343	0.0389475
GH97	3.88644	nonClearer	2.98469	0.0276377
GH65	3.63255			-
GH42	3.58221			-
GH2	4.68722			-
GH4	3.58305			-
GH127	3.6642			-
GT19	3.60911			-
GH123	3.80782			-
GH95	3.99859			-
GT51	4.01111			-
GH38	3.90128			-
CE4	3.82219			-
CE9	3.9139			-
GH130	3.80044			-
GH28	3.78797			-
GH1	4.27809			-
GH16_3	3.53079			-
CE20	3.58107			-
GH29	4.2066			-
