# Supplementary material for: Klebsiella oxytoca facilitates microbiome recovery via antibiotic degradation and restores colonization resistance in a diet-dependent manner
Source: Nat Commun. 2025 Jan 9;16:551. doi: 10.1038/s41467-024-55800-y (PMC11717976; doi:10.1038/s41467-024-55800-y)
Supplement: Supplementary file 4 — Supplementary Data 2 [file 41467_2024_55800_MOESM4_ESM.xlsx]

## Sheet: MRM transitions
Q1 Mass (Da)	Q3 Mass (Da)	Time (msec)	ID	Declustering potential (V)	Entrance potential (V)	Collision energy (V)	Collision exit potential (V)
350.301	106	50	Ampicillin	31	10	17	6
350.301	160	50		31	10	15	12
350.301	114	50		31	10	33	10
350.301	79.1	50		31	10	67	12
195.116	138.1	50	Caffeine	66	10	27	10
195.116	110.1	50		66	10	31	6
291.112	230.2	50	Trimethoprim (IS)	1	10	31	12
291.112	261.2	50		1	10	31	14

## Sheet: Raw LCMS data
Sample code*	TMP-normalized AMP Peak Area (PA)	Diet	Treatment	Sample weight (g)	Weight-normalized PA		*TR: technical replicate (injection repeat
5_1	0.241	Chow	AMP + K. oxytoca	0.0965	2.5
5_1 TR	0.425	Chow	AMP + K. oxytoca	0.0965	4.4
6_1	0.0646	Chow	AMP + K. oxytoca	0.0783	0.82
6_1 TR	0.104	Chow	AMP + K. oxytoca	0.0783	1.33
7_1	0.317	Chow	AMP + K. oxytoca	0.1035	3.06
7_1 TR	0.386	Chow	AMP + K. oxytoca	0.1035	3.72
8_1	0.0883	Chow	AMP + K. oxytoca	0.1197	0.74
8_1 TR	0.0987	Chow	AMP + K. oxytoca	0.1197	0.82
9_1	0.15	Chow	AMP + K. oxytoca	0.0815	1.84
9_1 TR	0.223	Chow	AMP + K. oxytoca	0.0815	2.74
14_1	0.951	High-Sucrose	AMP + K. oxytoca	0.1294	7.35
14_1 TR	2.25	High-Sucrose	AMP + K. oxytoca	0.1294	17.37
15_1	0.633	High-Sucrose	AMP + K. oxytoca	0.123	5.14
15_1 TR	1.21	High-Sucrose	AMP + K. oxytoca	0.123	9.85
16_1	0.612	High-Sucrose	AMP + K. oxytoca	0.0773	7.92
16_1 TR	1.58	High-Sucrose	AMP + K. oxytoca	0.0773	20.42
17_1	0.406	High-Sucrose	AMP + K. oxytoca	0.1161	3.5
17_1 TR	0.571	High-Sucrose	AMP + K. oxytoca	0.1161	4.92
21_1	1.03	High starch	AMP + K. oxytoca	0.0829	12.41
21_1 TR	2.27	High starch	AMP + K. oxytoca	0.0829	27.42
22_1	1.33	High starch	AMP + K. oxytoca	0.0978	13.55
22_1 TR	2.67	High starch	AMP + K. oxytoca	0.0978	27.26
23_1	0.73	High starch	AMP + K. oxytoca	0.0912	8
23_1 TR	1.71	High starch	AMP + K. oxytoca	0.0912	18.73
27_1	1.67	High fat high sucrose	AMP + K. oxytoca	0.0776	21.57
27_1 TR	3.37	High fat high sucrose	AMP + K. oxytoca	0.0776	43.37
28_1	1.64	High fat high sucrose	AMP + K. oxytoca	0.093	17.61
28_1 TR	3.47	High fat high sucrose	AMP + K. oxytoca	0.093	37.26
29_1	3.6	High fat high sucrose	AMP + K. oxytoca	0.1152	31.25
29_1 TR	7.14	High fat high sucrose	AMP + K. oxytoca	0.1152	62.02
1_1_	1100	Chow	AMP only	0.0829	13212.3
1_1_ TR	1120	Chow	AMP only	0.0829	13464.4
2_1_	406	Chow	AMP only	0.1368	2966.23
2_1_ TR	413	Chow	AMP only	0.1368	3017.03
3_1_	1060	Chow	AMP only	0.1412	7485.13
3_1_ TR	1040	Chow	AMP only	0.1412	7376.06
4_1_	638	Chow	AMP only	0.1338	4766.74
4_1_ TR	654	Chow	AMP only	0.1338	4890.88
10_1_	388	High sucrose	AMP only	0.1112	3491.28
10_1_ TR	379	High sucrose	AMP only	0.1112	3404.68
11_1_	340	High sucrose	AMP only	0.1197	2842.77
11_1_ TR	68.6	High sucrose	AMP only	0.1197	573.23
12_1_	113	High sucrose	AMP only	0.12	945.58
12_1_ TR	311	High sucrose	AMP only	0.12	2590.33
13_1_	145	High sucrose	AMP only	0.1165	1241.55
13_1_ TR	339	High sucrose	AMP only	0.1165	2907.12
18_1_	179	High starch	AMP only	0.0988	1814.98
18_1_ TR	182	High starch	AMP only	0.0988	1844.13
19_1_	279	High starch	AMP only	0.0989	2823.56
19_1_ TR	278	High starch	AMP only	0.0989	2810.11
20_1_	374	High starch	AMP only	0.1537	2434.55
20_1_ TR	362	High starch	AMP only	0.1537	2354.07
24_1_	1320	High fat high sucrose	AMP only	0.1447	9121.63
24_1_ TR	1300	High fat high sucrose	AMP only	0.1447	8962.68
25_1_	1090	High fat high sucrose	AMP only	0.0911	11974.8
25_1_ TR	1100	High fat high sucrose	AMP only	0.0911	12019.8
26_1_	1290	High fat high sucrose	AMP only	0.1311	9861.94
26_1_ TR	1300	High fat high sucrose	AMP only	0.1311	9883.3
