# Supplementary material for: Klebsiella oxytoca facilitates microbiome recovery via antibiotic degradation and restores colonization resistance in a diet-dependent manner
Source: Nat Commun. 2025 Jan 9;16:551. doi: 10.1038/s41467-024-55800-y (PMC11717976; doi:10.1038/s41467-024-55800-y)
Supplement: Supplementary file 5 — Supplementary Data 3 [file 41467_2024_55800_MOESM5_ESM.xlsx]

## Sheet: Volcano-plot
	FC	log2(FC)	"raw.pval"	"-LOG10(p)"
M00338	0.0018858	-9.0506	2.9085e-07	6.5363
M00006	0.27026	-1.8876	4.6718e-06	5.3305
M00537	13.362	3.74	1.6792e-05	4.7749
M00538	13.362	3.74	1.6792e-05	4.7749
M00116	0.31636	-1.6604	2.2404e-05	4.6497
M00580	0.40348	-1.3094	6.2088e-05	4.207
M00883	0.41372	-1.2733	6.2395e-05	4.2049
M00053	0.3464	-1.5295	6.6332e-05	4.1783
M00040	4.2654	2.0927	6.6414e-05	4.1777
M00700	0.017163	-5.8646	8.9598e-05	4.0477
M00916	3.7	1.8875	0.00030722	3.5125
M00077	4.7693	2.2538	0.00034141	3.4667
M00027	0.3754	-1.4135	0.00041286	3.3842
M00153	0.44052	-1.1827	0.00081738	3.0876
M00047	4.079	2.0282	0.0013481	2.8703
M00922	6.5213	2.7052	0.0015706	2.8039
M00616	2.3832	1.2529	0.00199	2.7011
M00745	4.4133	2.1419	0.0028387	2.5469
M00596	2.729	1.4484	0.0032352	2.4901
M00876	3.1905	1.6738	0.0039052	2.4084
M00098	2.7319	1.4499	0.0043995	2.3566
M00726	0.034233	-4.8685	0.0046941	2.3284
M00846	2.2255	1.1541	0.0058303	2.2343
M00847	89.802	6.4887	0.0063213	2.1992
M00091	2.6985	1.4322	0.0069289	2.1593
M00118	0.11429	-3.1292	0.026416	1.5781
M00725	0.14077	-2.8286	0.032655	1.486
M00939	0.06386	-3.969	0.045196	1.3449
M00095	0.43152	-1.2125	0.050618	1.2957
M00967	2.9738	1.5723	0.073669	1.1327

## Sheet: Heatmap-t-test
	"t.stat"	"p.value"	"-LOG10(p)"	"FDR"
M00338	-6.8422	2.9085e-07	6.5363	5.9042e-05
M00006	-5.7526	4.6718e-06	5.3305	0.00047419
M00025	5.5783	7.3565e-06	5.1333	0.00049779
M00537	5.2634	1.6792e-05	4.7749	0.00068175
M00538	5.2634	1.6792e-05	4.7749	0.00068175
M00116	-5.1538	2.2404e-05	4.6497	0.00075799
M00580	-4.7675	6.2088e-05	4.207	0.0013482
M00883	-4.7656	6.2395e-05	4.2049	0.0013482
M00053	-4.7424	6.6332e-05	4.1783	0.0013482
M00040	4.742	6.6414e-05	4.1777	0.0013482
M00700	-4.6286	8.9598e-05	4.0477	0.0016535
M00651	4.4588	0.00014024	3.8531	0.0023724
M00125	-4.1797	0.00029223	3.5343	0.0044548
M00916	4.1606	0.00030722	3.5125	0.0044548
M00077	4.1203	0.00034141	3.4667	0.0046204
M00027	-4.0476	0.00041286	3.3842	0.0052382
M00028	4.018	0.00044602	3.3506	0.005326
M00019	3.8703	0.00065515	3.1837	0.0073886
M00565	3.7963	0.00079353	3.1004	0.0082964
M00153	-3.7848	0.00081738	3.0876	0.0082964
M00035	3.7212	0.00096326	3.0163	0.0093115
M00047	3.5901	0.0013481	2.8703	0.012439
M00570	3.5432	0.0015195	2.8183	0.013284
M00922	3.5303	0.0015706	2.8039	0.013284
M00854	3.4675	0.0018422	2.7347	0.014959
M00616	3.437	0.00199	2.7011	0.015537
M00855	3.3897	0.002242	2.6494	0.015935
M00172	3.3889	0.0022466	2.6485	0.015935
M00169	3.3837	0.0022765	2.6427	0.015935
M00627	3.3654	0.0023837	2.6228	0.01613
M00745	3.2957	0.0028387	2.5469	0.018589
M00596	3.2433	0.0032352	2.4901	0.020523
M00876	3.1674	0.0039052	2.4084	0.024004
M00045	-3.1557	0.0040204	2.3957	0.024004
M00098	3.1191	0.0043995	2.3566	0.025517
M00726	-3.0927	0.0046941	2.3284	0.02647
M00846	3.0039	0.0058303	2.2343	0.031988
M00847	2.9705	0.0063213	2.1992	0.033769
M00091	2.9325	0.0069289	2.1593	0.036066
M00652	2.8828	0.0078077	2.1075	0.039624
M00081	2.8723	0.0080052	2.0966	0.039635
M00344	2.8168	0.0091377	2.0392	0.04331
M00087	2.8151	0.009174	2.0374	0.04331
M00136	2.7875	0.0097952	2.009	0.045191
