# Supplementary material for: Klebsiella oxytoca facilitates microbiome recovery via antibiotic degradation and restores colonization resistance in a diet-dependent manner
Source: Nat Commun. 2025 Jan 9;16:551. doi: 10.1038/s41467-024-55800-y (PMC11717976; doi:10.1038/s41467-024-55800-y)
Supplement: Supplementary file 6 — Supplementary Data 4 [file 41467_2024_55800_MOESM6_ESM.xlsx]

## Sheet: Figure 1b-d
	Experiment 1	Experiment 2	Experiment 3
Chow+Amp	3M	4F	4F
Chow+Amp+K.oxy	4M	4F	3F
HSt+Amp	4M	4F	3M
HSt+Amp+K.oxy	5M	4F	4M
HF/HS+Amp	4M	4F	4F
HF/HS+Amp+K.oxy	6M	3F	4F
HS+Amp	4M	4F	4M
HS+Amp+K.oxy	6M	3F	4M

## Sheet: Figure 2d-h_Ext Figure 1
	Experiment 1	Experiment 2	Experiment 3
Chow+Amp	4F	5M	4M
Chow+Amp+K.oxy	3F		4M
Chow+Amp+K.oxyΔsacX		5M	4M
HSt+Amp	3M	3M
HSt+Amp+K.oxy	4M	3M
HSt+Amp+K.oxyΔsacX	5M	5M
HF/HS+Amp	4F	4F	4M
HF/HS+Amp+K.oxy	3F	4F
HF/HS+Amp+K.oxyΔsacX		5F	5M
HS+Amp	4M	4F
HS+Amp+K.oxy	4M	4F
HS+Amp+K.oxyΔsacX	5M	4F

## Sheet: Figure 3d-e
	Experiment 1
Chow+Amp	4F
Chow+Amp+K.oxy	4M
HS+Amp	5F
HS+Amp+K.oxy	5F

## Sheet: Figure 4-5_Ext Figure 2-3-4
	Experiment 1
Chow control	3F
Chow+Amp	4F
Chow+Amp+K.oxy	3F
HSt control	4F
HSt+Amp	3F
HSt+Amp+K.oxy	4F
HF/HS control	4F
HF/HS+Amp	4F
HF/HS+Amp+K.oxy	4F
HS control	4F
HS+Amp	4F
HS+Amp+K.oxy	3F

## Sheet: Figure 6d-e
	Experiment 1
Chow+Amp	4F
Chow+Amp+K.oxy	4F
HSt+Amp	3F
HSt+Amp+K.oxy	3F
HF/HS+Amp	3F
HF/HS+Amp+K.oxy	3F
HS+Amp	4F
HS+Amp+K.oxy	3F

## Sheet: Ext Figure 5b-e
	Experiment 1
Chow+Amp	3F
Chow+Amp+K.oxy	3F
HSt+Amp	3F
HSt+Amp+K.oxy	3F
HF/HS+Amp	3F
HF/HS+Amp+K.oxy	3F
HS+Amp	3F
HS+Amp+K.oxy	3F
