# Supplementary material for: Klebsiella oxytoca facilitates microbiome recovery via antibiotic degradation and restores colonization resistance in a diet-dependent manner
Source: Nat Commun. 2025 Jan 9;16:551. doi: 10.1038/s41467-024-55800-y (PMC11717976; doi:10.1038/s41467-024-55800-y)
Supplement: Supplementary file 7 — Supplementary Data 5 [file 41467_2024_55800_MOESM7_ESM.xlsx]

## Sheet: Sheet1
	Standard chow	Synth. high-starch	Synth. high-sucrose	Synth. high-fat/high-sucrose
Gross Energy (GE)	16.2 MJ/kg	17.9 MJ/kg	17.9 MJ/kg	22.5 MJ/kg
Metabolizible Energy (ME)	13.5 MJ/kg	15.1 MJ/kg	15.2 MJ/kg	19.3 MJ/kg
Fat content (kJ%)	9	10	10	45
Protein content (kJ%)	24	20	20	20
Carbohydrates (kJ%)	67	70	70	35
Crude nutrients (%)
Crude proteins (Nx6.25)	19	18.2	18.2	22
Crude fat	3.3	4.1	4.1	23.6
Crude fiber	4.9	5	5	5.7
Neutral Detergent Fiber	17.2
Acid Detergent Fiber	7.1
Crude ash	6.4	5.3	5.3	5.3
Starch	35.2	47	39.2	6.8
Sugar	5.3	1	16	21.1
N free extracts	54.2	62.9	63.2	40
