# Supplementary material for: Klebsiella oxytoca facilitates microbiome recovery via antibiotic degradation and restores colonization resistance in a diet-dependent manner
Source: Nat Commun. 2025 Jan 9;16:551. doi: 10.1038/s41467-024-55800-y (PMC11717976; doi:10.1038/s41467-024-55800-y)
Supplement: Supplementary file 10 — Source Data [file 41467_2024_55800_MOESM10_ESM.xlsx]

## Sheet: Figure1
Source Data Main Figure 1
1B	CFUs K. oxytoca 5 day p.d.					1C	CFUs K. pneumoniae											CFUs K. pneumoniae											1D		Clearance proportions
	Chow	Synth. HSt	Synth. HS	Synth. HF/HS			Chow											Synth. HSt.													Chow		Synth. HSt.		Synth. HS		Synth. HF/HS
	22900000000	2910000000	2110000000	5890000000			Day 1 p.i.		Day 3 p.i.		Day 6 p.i.		Day 9 p.i.		Day 14 p.i.			Day 1 p.i.		Day 3 p.i.		Day 6 p.i.		Day 9 p.i.		Day 14 p.i.					PBS	K. oxy MK01	PBS	K. oxy MK01	PBS	K. oxy MK01	PBS	K. oxy MK01
	29100000000	3770000000	4400000000	1310000000			PBS	K. oxy MK01	PBS	K. oxy MK01	PBS	K. oxy MK01	PBS	K. oxy MK01	PBS	K. oxy MK01		PBS	K. oxy MK01	PBS	K. oxy MK01	PBS	K. oxy MK01	PBS	K. oxy MK01	PBS	K. oxy MK01			Day 1 p.i.	9.09091	20	0	0	0	14.2857	0	10
	49100000000	2460000000	56600000000	149000000			16701461378	1.10912e+08	16326530612	20047.7	3.38983e+06	100	300140	100	7572383	100		2750716332	1.53499e+08	3406113537	3.96694e+07	8.22111e+07	100	32432.4	4.81928e+06	1728155	100			Day 3 p.i.	0	0	0	0	0	0	0	0
	66300000000	13700000000	2230000000	2910000000			100	100	4513761468	4.67446e+06	360000	1133.14	306220	100	186228	100		3143507973	4.19643e+06	1746724891	1.68675e+07	682171	1.86495e+06	322296	100	1511111	1061.01			Day 6 p.i.	0	72.7273	0	54.5455	0	44.4444	0	0
	186000000000	171000000	103000000000	286000000			4950495050	2.61704e+08	9442060086	1.50171e+06	581614	6015.04	40000	100	1650558	100		6.63063e+08	2.01299e+07	7.72947e+08	1.13821e+08	1.37294e+06	100	282686	100	815047	100			Day 9 p.i.	0	100	18.1818	63.6364	10	75	18.1818	18.1818
	50200000000	15700000000	8020000000	2110000000			19885277247	7.28723e+06	27027027027	33953.5	3.05732e+08	100	100000000	100	200000	100		5071428571	1.01408e+08	1250000000	2.90258e+06	1.01695e+07	100	100	100	249201	100			Day 14 p.i.	9.09091	90.9091	0	81.8182	20	85.7143	1	36.3636
	25300000000	1200000000	9780000000	2700000000			33423180593	100	1411764706	654971	1.5942e+08	100	2.63473e+06	100	1932.37	100		1468531469	6.82667e+07	2773722628	5.32895e+06	1.34557e+07	100	25396825	100	58986.2	100
	64700000000	12200000000	9560000000	1470000000			86516853933	13301205	12195121951	2054958	1.62162e+08	100	1.23077e+07	100	33057.8	100		1666666667	3.54978e+07	1203007519	3.25581e+08	1333333333	7.18447e+06	2857143	10000000	361644	100				Chow		Synth. HSt.		Synth. HS		Synth. HF/HS
	9400000000	7060000000	2670000000	1840000000			135484000000	76092545	16091954023	28358.2	1.31148e+07	100	2.38596e+06	100	26490.1	100		2903225806	9.06832e+07	2337662338	2.98305e+08	1892744479	1886.79	2650602	100	7272727	610.687				Log-rank (Mantel-Cox) test		Log-rank (Mantel-Cox) test		Log-rank (Mantel-Cox) test		Log-rank (Mantel-Cox) test
	4850000000	60900000000	5830000000	10400000000			9800362976	30841121	31864406780	2571861	2.07463e+06	100	130233	100	0	19310.3		1380952381	1.29379e+08	1501501502	1949295775	4592592593	382979	3384615	101333	48727273	100				Chi square	22.95	Chi square	12.78	Chi square	15.14	Chi square	4.204
	5530000000	26600000000	7660000000	2590000000			9320388350	100	77591973244	3.08772e+07	1.08333e+08	9615.38	19354.8	100	16602810	100		1872659176	1.49893e+07	1586638831	1.21519e+08	3.14103e+08	1.08475e+06	100	2439.02	199336	100				df	1	df	1	df	1	df	1
		4420000000	3910000000	5120000000			7018348624	1.6568e+08	55102040816	3.73832e+06	1.21951e+07	100	2450142	100	11881.2	100		1791044776	1.86667e+08	3225806452	8.87006e+06	5.86957e+06	100	58085.8	100	307229	100				P value	<0.0001	P value	0.0004	P value	0.0001	P value	0.0403
		2490000000		11400000000			21782178218	1.66234e+08	10690909091	2.23474e+06	54000000	100	309598	100	669711	100		1598639456	2.38686e+07	1529051988	12698.4	8.73239e+07	100	103297	100	68387.1	100				P value summary	****	P value summary	***	P value summary	***	P value summary	*
	Tukey's multiple comparisons		P value				Mann-Whitney test												60000000		5.63107e+07		25570.8		11162.8		100				Are the survival curves sig different?	Yes	Are the survival curves sig different?	Yes	Are the survival curves sig different?	Yes	Are the survival curves sig different?	Yes
	Chow-Synth. HSt		0,0321 (*)				P value	0,0003 (***)	P value	<0,0001 (****)	P value	<0,0001 (****)	P value	<0,0001 (****)	P value	0,0005 (***)			2.01117e+06		167717		100		58734.2		2424.24
	Chow-Synth. HF/HS		0,0054 (**)															Mann-Whitney test
							Two-way RM ANOVA											P value	<0,0001 (****)	P value	<0,0001 (****)	P value	<0,0001 (****)	P value	0,0559	P value	<0,0001 (****)
							Source of Variation	% of total variation	P value	P value summary	Significant?	Geisser-Greenhouse's epsilon
							Row Factor x Column Factor	14.04	0.0008	***	Yes							Source of Variation	% of total variation	P value	P value summary	Significant?	Geisser-Greenhouse's epsilon
							Row Factor	14.14	0.0187	*	Yes	0.3506						Row Factor x Column Factor	18.97	<0.0001	****	Yes
							Column Factor	9.135	0.0004	***	Yes							Row Factor	24.97	<0.0001	****	Yes	0.5717
							Subject	9.895	0.7627	ns	No							Column Factor	21.24	<0.0001	****	Yes
																		Subject	6.131	0.757	ns	No
							CFUs K. pneumoniae											CFUs K. pneumoniae
							Synth. HS											Synth. HF/HS
							Day 1 p.i.		Day 3 p.i.		Day 6 p.i.		Day 9 p.i.		Day 14 p.i.			Day 1 p.i.		Day 3 p.i.		Day 6 p.i.		Day 9 p.i.		Day 14 p.i.
							PBS	K. oxy MK01	PBS	K. oxy MK01	PBS	K. oxy MK01	PBS	K. oxy MK01	PBS	K. oxy MK01		PBS	K. oxy MK01	PBS	K. oxy MK01	PBS	K. oxy MK01	PBS	K. oxy MK01	PBS	K. oxy MK01
							2515463918	100	1273684211	615385	3.58722e+06	100	17411.8	100	28800	100		5163636364	100	2931442080	2.02299e+08	4347826087	3.77358e+06	947761194	4347.83	780347	100
							5294117647	2.84519e+07	1739130435	316794	5.91837e+07	100	19047.6	100	100	100		1993957704	4.17391e+07	6.47202e+08	166023166	2.25352e+06	9.67742e+06	100	5546875	862069	1129.94
							3399558499	2.44068e+06	578778135	1.47321e+07	5.2071e+06	127273	2836.88	100	324638	100		3190184049	6.47541e+07	5.61194e+08	2.17544e+08	8.47059e+06	9.41667e+08	100	3692.31	1207349	3652.97
							3003952569	6.3388e+06	2938775510	641509	153846	78431.4	675497	100	1361702	100		4531722054	2030.46	1.82407e+06	3.48485e+08	3669.72	3.50962e+08	634361	1.11268e+07	62337.7	107492
							3970944310	1.05648e+07	9493670886	288525	3164556962	100	34020619	100	1361702	100		7341772152	8.91089e+06	1127819549	1.45161e+08	1693548387	640000000	6419753	1.29684e+08	2787286	1481.48
							5315.61	100	6926829268	86580.1	1449275362	100	761364	100	170330	100		4210526316	100	1489361702	3.31658e+08	3305785124	5.65657e+08	3330000000	4.84127e+06	32472.3	100
							1567567568	1.46718e+07	893732970	4.7482e+08	579064588	2.6385e+07	14027149	106494	100	2446.48		3225.81	6.02837e+08	6938775510	1869565217	4.63768e+08	5.76577e+08	143000000	100	1710000000	100
							5170068027	100	1254125413	2.30889e+08	1.40351e+08	655462	100	100	156667	100		1823056300	1007194245	2036231884	1469194313	10000000000	2.94872e+08	5480000000	473000000	3550000000	396761
							1626666667	1.31488e+06	1.55251e+08	6.49123e+06	116854	6875000	133333	359551	3252	100		3125000000	1167608286	7643312102	3440860215	3555555556	2.42202e+06	7.45074e+07	100	240000000	100
							1443298969	100	2049469965	7.90378e+08	700730	31858.4	1.07042e+06	100	208092	100		13168724280	1.44681e+08	78000000000	432000000	5492227979	1.22819e+08	1.18167e+08	3.13725e+07	44444444	39237.1
							12710280374	1.20301e+08	3.09859e+07	1.38272e+08	77294.7	88000	18918.9	100	1104294	100		2154882155	1.58228e+08	9063444109	2264150943	1158690176	2.20896e+07	1.65264e+08	1144.16	10210210	42819.8
							11041009464	4.65116e+06	1727848101	4.50704e+07	124688	43855.4	101171	34408.6	100	100		4564315353	5.9434e+08	12640000000	2072829132	5583333333	2793650794	2617801047	8.02872e+08	421000000	8968.61
								9.5082e+08		3.79928e+07		17061.6		21476.5		100			6.84492e+07		6.61017e+08		4260869565		1541850220		27350.4
							Mann-Whitney test
							P value	<0,0001 (****)	P value	<0,0001 (****)	P value	0,0019 (**)	P value	0,0035 (**)	P value	0,0002 (***)		Mann-Whitney test
																		P value	<0,0001 (****)	P value	<0,0298 (*)	P value	0,1225	P value	0,1801	P value	<0,0001 (****)
							Two-way RM ANOVA
							Source of Variation	% of total variation	P value	P value summary	Significant?	Geisser-Greenhouse's epsilon						Two-way RM ANOVA
							Row Factor x Column Factor	16.94	<0.0001	****	Yes							Source of Variation	% of total variation	P value	P value summary	Significant?	Geisser-Greenhouse's epsilon
							Row Factor	18.85	0.0012	**	Yes	0.3669						Row Factor x Column Factor	4.789	0.1382	ns	No
							Column Factor	12.1	<0.0001	****	Yes							Row Factor	6.897	0.1202	ns	No	0.2649
							Subject	9.528	0.6397	ns	No							Column Factor	5.269	0.0274	*	Yes
																		Subject	21.84	0.1243	ns	No

## Sheet: Figure2
Source Data Main Figure 2
2B		OD600 (blanked to first time measurement)							2D	CFUs K. oxytoca 5 day p.d.										2E	CFUs K. pneumoniae																2F	CFUs K. pneumoniae
	Time (h)	WT (technical replicates)			ΔsacX (technical replicates)					Chow		Synth. HSt		Synth. HS		Synth. HF/HS					Chow																	Synth. HSt.
	0	0	0	0	0	0	0			WT	Δ	WT	Δ	WT	Δ	WT	Δ				Day 1 p.i.			Day 3 p.i.			Day 6 p.i.			Day 9 p.i.			Day 14 p.i.					Day 1 p.i.			Day 3 p.i.			Day 6 p.i.			Day 9 p.i.
	1	-0.008	-0.004	-0.005	-0.014	-0.008	-0.007			9400000000	4680000000	1020000000	3700000000	2670000000	730769	2700000000	19900000000				PBS	K. oxy WT	K. oxy Δ	PBS	K. oxy WT	K. oxy Δ	PBS	K. oxy WT	K. oxy Δ	PBS	K. oxy WT	K. oxy Δ	PBS	K. oxy WT	K. oxy Δ			PBS	K. oxy WT	K. oxy Δ	PBS	K. oxy WT	K. oxy Δ	PBS	K. oxy WT	K. oxy Δ	PBS	K. oxy WT	K. oxy Δ
	2	-0.004	-0.001	-0.002	-0.014	-0.006	-0.007			4850000000	5070000000	3860000000	2510000000	5830000000	1260000000	1470000000	3440000000				9800362976	100	3.07018e+07	31864406780	3.08772e+07	739653	2.07463e+06	9615.38	1201.2	130233	100	100	100	100	100			1872659176	1.86667e+08	1.64811e+08	1586638831	8.87006e+06	1.97044e+06	3.14103e+08	100	100	100	100	100
	3	0.004	0.009	0.008	-0.013	-0.004	-0.005			5530000000	15600000000	360000000	9060000000	7660000000	52873563	1840000000	11400000000				9320388350	1.6568e+08	1.25263e+08	77591973244	3.73832e+06	1.45946e+07	1.08333e+08	100	6504.07	19354.8	100	100	16602810	100	100			1791044776	2.38686e+07	3.94161e+07	3225806452	12698.4	3.85382e+07	5.86957e+06	100	100	58085.8	100	100
	4	0.033	0.035	0.038	-0.012	-0.003	-0.004			1330000000	35100000000	3050000000	3920000000	3910000000	417671	10400000000	4100000000				7018348624	1.66234e+08	2.76515e+07	55102040816	2.23474e+06	2.54372e+06	1.21951e+07	100	5298.01	2450142	100	100	11881.2	100	116424			1598639456	60000000	5.33835e+07	1529051988	5.63107e+07	477612	8.73239e+07	25570.8	100	103297	11162.8	100
	5	0.089	0.088	0.105	-0.011	-0.002	-0.003			2340000000	11100000000	4200000000	4560000000	6950000000	5100000000	2590000000	6920000000				21782178218	4.15094e+08	7.31501e+07	10690909091	1.9544e+07	1.51625e+07	54000000	100	17142.9	309598	100	29752.1	669711	100	100			1088000000	2.01117e+06	1.41935e+07	3400000000	167717	6.93333e+06	446461	100	1.94631e+06	162562	58734.2	100
	6	0.2	0.245	0.326	-0.011	-0.001	-0.003			3060000000	13200000000	7800000000	9520000000	9360000000	3520000000	5120000000	13200000000				31932773109	4.23529e+08	1.72308e+08	26339285714	1.31507e+07	1.13879e+06	4.71483e+07	2040.82	100	4.80874e+06	87179.5	100	274062	100	100			7282051282	3.51351e+07	1.05556e+07	1191489362	2.00169e+06	1.81818e+06	2.63374e+06	100	3030.3	113695	100	100
	7	0.392	0.563	0.537	-0.011	-0.001	-0.003			1970000000	12500000000	4010000000	12100000000	8030000000	7150000000	11400000000	7250000000				13882863341	1943319838	2.69307e+07	8403361345	1273291925	25938.6	2.73038e+07	6666.67	100	1.14537e+06	100	100	483696	68595	100			2666666667	1.57895e+07	2.01835e+08	2996254682	1.62903e+07	8.41463e+07	231003	7407.41	100	150000	100	100
	8	0.673	0.848	0.816	-0.014	-0.009	-0.01				13200000000		7560000000	6600000000	1890000000		4650000000				16000000000	2.16422e+08	2.99213e+07	15859030837	3.18182e+07	100	8.71233e+07	7453.42	100	98290.6	100	100	568266	100	100				1.90678e+08	80000000		175221	1.08207e+08		100	100		100	100
	9	0.917	1.008	0.991	-0.012	-0.002	-0.003				11500000000		15900000000		3010000000		6020000000				34042553191		4.33628e+07	5642023346		257373	6.61808e+08		100	3.44294e+07		100	2147651		100					8.2449e+06			9.88048e+07			1470.59			100
	10	1.069	1.111	1.106	-0.011	-0.002	-0.003						6670000000								13457076566		8.80734e+06	16342412451		100	2.58824e+08		100	5.21978e+06		100	320917		100					3.90977e+08			5.88542e+07			125000			100
	11	1.164	1.163	1.172	-0.012	-0.003	-0.003														4806201550			9150326797			4.86957e+08			8.7703e+06			57142.9							9.24855e+07			3.40528e+08			30258.3			100
	12	1.226	1.203	1.223	-0.014	-0.009	-0.01														18072289157			15028901734			145604			148760			18963.3
	13	1.258	1.226	1.254	-0.014	-0.009	-0.01														8478260870			7377049180			32549			587814			9090.91					Two-way RM ANOVA (PBS vs. WT)							Two-way RM ANOVA (PBS vs. Δ)
	14	1.282	1.245	1.277	-0.014	-0.009	-0.01														9193548387			9649122807			600000			59574.5			103922					Source of Variation	% of total variation	P value	P value summary	Significant?	Geisser-Greenhouse's epsilon		Source of Variation	% of total variation	P value	P value summary	Significant?
	15	1.303	1.261	1.295	-0.014	-0.008	-0.01																															Time x Group	25.3	<0.0001	****	Yes			Time x Group	27.65	<0.0001	****	Yes
	16	1.319	1.27	1.309	-0.014	-0.009	-0.01														Two-way RM ANOVA (PBS vs. WT)							Two-way RM ANOVA (PBS vs. Δ)										Time	27.25	0.0057	**	Yes	0.2964		Time	31.99	0.0008	***	Yes
	17	1.332	1.276	1.319	-0.014	-0.009	-0.01														Source of Variation	% of total variation	P value	P value summary	Significant?	Geisser-Greenhouse's epsilon		Source of Variation	% of total variation	P value	P value summary	Significant?	Geisser-Greenhouse's epsilon					Group	17.52	<0.0001	****	Yes			Group	19.14	<0.0001	****	Yes
	18	1.344	1.286	1.33	-0.013	-0.009	-0.01														Time x Group	14.45	0.0002	***	Yes			Time x Group	17.04	<0.0001	****	Yes						Subject	3.756	0.8915	ns	No			Subject	3.711	0.9204	ns	No
	19	1.355	1.298	1.342	-0.013	-0.008	-0.01														Time	15.33	0.0113	*	Yes	0.3146		Time	17.12	0.0045	**	Yes	0.3144
	20	1.364	1.313	1.354	-0.013	-0.008	-0.01														Group	9.151	0.0002	***	Yes			Group	10.85	<0.0001	****	Yes
	21	1.374	1.327	1.365	-0.013	-0.008	-0.01														Subject	7.728	0.7361	ns	No			Subject	7.575	0.7507	ns	No
	22	1.384	1.342	1.376	-0.013	-0.008	-0.01
	23	1.394	1.352	1.383	-0.013	-0.008	-0.009													2G	CFUs K. pneumoniae																2H	CFUs K. pneumoniae
	24	1.403	1.36	1.391	-0.013	-0.008	-0.01														Synth. HS																	Synth. HF/HS
																					Day 1 p.i.			Day 3 p.i.			Day 6 p.i.			Day 9 p.i.			Day 14 p.i.					Day 1 p.i.			Day 3 p.i.			Day 6 p.i.			Day 9 p.i.
																					PBS	K. oxy WT	K. oxy Δ	PBS	K. oxy WT	K. oxy Δ	PBS	K. oxy WT	K. oxy Δ	PBS	K. oxy WT	K. oxy Δ	PBS	K. oxy WT	K. oxy Δ			PBS	K. oxy WT	K. oxy Δ	PBS	K. oxy WT	K. oxy Δ	PBS	K. oxy WT	K. oxy Δ	PBS	K. oxy WT	K. oxy Δ
																					1626666667	100	1435897436	1.55251e+08	7.90378e+08	9.66825e+07	116854	31858.4	14925.4	133333	100	8163.27	3252	100	100			7341772152	6.02837e+08	3.34884e+08	1127819549	1869565217	5.15152e+08	1693548387	5.76577e+08	7.98635e+07	6419753	100	4.89556e+06
																					1443298969	1.20301e+08	1.90083e+08	2049469965	1.38272e+08	2.46246e+08	700730	88000	26087	1.07042e+06	100	100	208092	100	100			4210526316	1007194245	6.22951e+08	1489361702	1469194313	1018018018	3305785124	2.94872e+08	41250000	3330000000	473000000	48500
																					12710280374	4.65116e+06	1506493506		4.50704e+07	7.06861e+07	77294.7	43855.4	100	18918.9	34408.6	100	1104294	100	100			3225.81	1167608286	3.86139e+08	6938775510	3440860215	400000000	4.63768e+08	2.42202e+06	4325806452	143000000	100	281532
																					11041009464	9.5082e+08	8.8189e+08	1727848101	3.79928e+07	6.66667e+07	124688	17061.6	69767.4	101171	21476.5	100	100	100	100			1823056300	1.44681e+08	2.96919e+08	2036231884	432000000	1522388060	10000000000	1.22819e+08	1.11111e+06	5480000000	3.13725e+07	138566
																					2068965517	23750000	3.37553e+07	6.66667e+06	1.32143e+07	1343283582	4.70199e+06	100	11685.4	100	100	100	66298.3	100	100			3125000000	1.58228e+08	4.02878e+08	7643312102	2264150943	1729729730	3555555556	2.20896e+07	6.66667e+07	7.45074e+07	1144.16	1.08444e+07
																					2915601023	100	6.51982e+07	5333.33	101099	313953	2.92035e+06	100	100	222892	100	100	58139.5	100	100			13168724280	5.9434e+08	5.77778e+07	78000000000	2072829132	2.94643e+08	5492227979	2793650794	4.47541e+07	1.18167e+08	8.02872e+08	75324.7
																					100	1.17284e+07	9.46188e+06	3809523810	3.06452e+06	125874	1.83824e+06	2469.14	2030.46	48795.2	100	1030.93	35106.4	100	5479.45			2154882155	6.84492e+07	1.34426e+08	9063444109	6.61017e+08	2.08202e+08	1158690176	4260869565	1.31818e+08	1.65264e+08	1541850220	113483
																					4688644689	2.54098e+07	4.30108e+08	3428571429	78000000	3.64179e+07	1.22222e+08	100	100	1.46396e+06	100	100	15562	100	100			4564315353		1.41414e+08	12640000000		2.83988e+08	5583333333		1.23077e+08	2617801047		103030
																							1.47566e+08			330484			100			100			100			3614457831		104587156	1327935223		4.28571e+08	500000		2364532020	215385		112069
																																						7086614173		1.24204e+08	3725490196		3.56364e+08	2.74038e+07		19512.2	56187.3		8000
																					Mixed-effects model (REML) (PBS vs. WT)							Mixed-effects model (REML) (PBS vs. Δ)										4042553191			4142857143			2.47368e+07			1.76245e+06
																					Fixed effects (type III)	P value	P value summary	Statistically significant (P < 0.05)?	F (DFn, DFd)	Geisser-Greenhouse's epsilon		Fixed effects (type III)	P value	P value summary	Statistically significant (P < 0.05)?	F (DFn, DFd)	Geisser-Greenhouse's epsilon					3670411985			2331288344			787589			196689
																					Time	0.0169	*	Yes	F (1.199, 16.18) = 6.556	0.2997		Time	0.0067	**	Yes	F (1.206, 17.49) = 8.581	0.3015
																					Group	0.0059	**	Yes	F (1, 14) = 10.52			Group	0.0072	**	Yes	F (1, 15) = 9.668						Two-way RM ANOVA (PBS vs. WT)							Two-way RM ANOVA (PBS vs. Δ)
																					Time x Group	0.0006	***	Yes	F (4, 54) = 5.744			Time x Group	0.001	***	Yes	F (4, 58) = 5.370						Source of Variation	% of total variation	P value	P value summary	Significant?	Geisser-Greenhouse's epsilon		Source of Variation	% of total variation	P value	P value summary	Significant?
																																						Time x Group	3.632	0.4129	ns	No			Time x Group	5.261	0.1494	ns	No
																																						Time	6.323	0.204	ns	No	0.267		Time	6.569	0.1544	ns	No
																																						Group	3.38	0.1213	ns	No			Group	5.313	0.0367	*	Yes
																																						Subject	21.61	0.1633	ns	No			Subject	21.2	0.1464	ns	No
[truncated: 3 more columns]

## Sheet: Figure3
Source Data Main Figure 3
3B	CFUs K. pneumoniae									3D	CFUs K. pneumoniae											3E	CFUs K. oxytoca
	Chow		Synth. HSt		Synth. HS		Synth. HF/HS				Chow												Chow
	PBS	K. oxy MK01	PBS	K. oxy MK01	PBS	K. oxy MK01	PBS	K. oxy MK01			Day 1 p.i.		Day 3 p.i.		Day 6 p.i.		Day 9 p.i.		Day 14 p.i.				Day 1 p.i.		Day 3 p.i.		Day 6 p.i.		Day 9 p.i.		Day 14 p.i.
	18866666667	2.53333e+08	2913333333	130000000	11213333333	358000000	3086666667	4.70667e+08			PBS	K. oxy MK01	PBS	K. oxy MK01	PBS	K. oxy MK01	PBS	K. oxy MK01	PBS	K. oxy MK01			K. oxy MK01		K. oxy MK01		K. oxy MK01		K. oxy MK01		K. oxy MK01
	1446666667	3.16467e+07	536000000	2.10667e+08	4058000000	5.19333e+07	2980000000	8.73333e+07			103797000000	1.87156e+07	24685138539	2.25722e+08	4860557769	5.24096e+08	100	5.4067e+08	3040000000	1130000000			1910000000		12600000000		1570000000		3250000000		3920000000
	2840000000	18266.7	8.66667e+08	4.46667e+08	2160000000	1260000	3606666667	2.09333e+08			71960297767	5.55556e+06	9638554217	291925	9655172414	3.60563e+08	1492187500	6.98276e+08	5270000000	744000000			20000000000		7710000000		3770000000		2240000000		2400000000
	7540000000	54600000	8.97333e+08	7.52667e+07	1780000000	8.33333e+07	2513333333	2.51333e+08			49824561404	554810	5380434783	1.48148e+07	6520376176	6.30137e+08	1747572816	9.39086e+08	4600000000	1400000000			24200000000		8590000000		2900000000		1830000000		3980000000
	Mann-Whitney test		Mann-Whitney test		Mann-Whitney test		Mann-Whitney test				53242320819	3.60313e+07	4604316547	335000000	10000000000	6.6482e+08	2739018088	8.33333e+08	5790000000	997000000			23500000000		6830000000		2160000000		2530000000		2140000000
	P value	0,0286 (*)	P value	0,0286 (*)	P value	0,0286 (*)	P value	0,0286 (*)
											Mann-Whitney test
											P value	0,0286 (*)	P value	0,0286 (*)	P value	0,0286 (*)	P value	0,3429	P value	0,0286 (*)
											Two-way RM ANOVA
											Source of Variation	% of total variation	P value	P value summary	Significant?	Geisser-Greenhouse's epsilon
											Time x Group	37.08	<0.0001	****	Yes
											Time	34.24	0.0024	**	Yes	0.2575
											Group	17.2	0.0011	**	Yes
											Subject	2.976	0.2552	ns	No
											CFUs K. pneumoniae												CFUs K. oxytoca
											Synth. HS												Synth. HS
											Day 1 p.i.		Day 3 p.i.		Day 6 p.i.		Day 9 p.i.		Day 14 p.i.				Day 1 p.i.		Day 3 p.i.		Day 6 p.i.		Day 9 p.i.		Day 14 p.i.
											PBS	K. oxy MK01	PBS	K. oxy MK01	PBS	K. oxy MK01	PBS	K. oxy MK01	PBS	K. oxy MK01			K. oxy MK01		K. oxy MK01		K. oxy MK01		K. oxy MK01		K. oxy MK01
											25938566553	5.85034e+06	3870967742	2.22222e+08	1391304348	1950000000	4.55927e+08	4.73029e+08	542000000	500000000			1410000000		15000000000		3850000000		382000000		1230000000
											7777777778	1.63522e+06	2777777778	27500000	6260869565	7.82857e+08	4.01606e+08	3.59649e+07	443000000	372000000			3520000000		1950000000		3600000000		96491228		901000000
											77894736842	8050000	1445026178	1.74419e+08	6.29442e+08	240000000	2.88557e+08	8.42105e+07	712000000	140000000			7000000000		5810000000		5330000000		1020000000		1820000000
											3873015873	1.73228e+07	1365853659	5.77778e+08	2037037037	1.2963e+08	8.78505e+08	1.21081e+08	1760000000	302000000			1940000000		6220000000		7590000000		616000000		333000000
											4525547445	5.22222e+07	2138461538	347826087	9.03226e+08	5.10949e+07	400000000	1.48148e+08	926000000	180000000			3780000000		3650000000		1370000000		1380000000		1960000000
											Mann-Whitney test
											P value	0,0079 (**)	P value	0,0079 (**)	P value	0,0952	P value	0,0952	P value	0,0159 (*)
											Two-way RM ANOVA
											Source of Variation	% of total variation	P value	P value summary	Significant?	Geisser-Greenhouse's epsilon
											Time x Group	16.95	0.0496	*	Yes
											Time	15.28	0.1586	ns	No	0.253
											Group	5.728	0.0794	ns	No
											Subject	11.35	0.5314	ns	No

## Sheet: Figure4
Source Data Main Figure 4
4B	Chow																				4E	Chow
	Day 0 p.d.			Day 2 p.d.			Day 12 p.d.			Day 15 p.d.			Day 18 p.d.			Day 23 p.d.						Enterococaceae relative abundance (%)
	Control	+Amp	+Amp+K. oxy	Control	+Amp	+Amp+K. oxy	Control	+Amp	+Amp+K. oxy	Control	+Amp	+Amp+K. oxy	Control	+Amp	+Amp+K. oxy	Control	+Amp	+Amp+K. oxy				Day 0 p.d.		Day 2 p.d.		Day 12 p.d.		Day 15 p.d.		Day 18 p.d.		Day 23 p.d.
	188	166	150	201	175	156	185	21	147	189	92	180	175	108	173	194	136	195				+Amp	+Amp+K. oxy	+Amp	+Amp+K. oxy	+Amp	+Amp+K. oxy	+Amp	+Amp+K. oxy	+Amp	+Amp+K. oxy	+Amp	+Amp+K. oxy
	178	171	160	187	187	180	170	36	126	185	36	159	169	49	161	199	55	169				0.06521	0.033008	0.067166	0.040502	20.95	0.074009	2.23427	0.041393	1.93443	0.044299	0.180611	0.015883
	177	149	119	186	193	189		25	147	190	95	180	191	114	162	200	157	181				0.019263	0.006464	0.026886	0.02043	7.54135	0.050153	1.97848	0.012217	0.182371	0.01498	0.024893	0.015135
		171			161			29			82			113			147					0.019254	0.005327	0.015617	0	1.25099	0.013436	1.32987	0.005908	0.104121	0.006163	0.023757	0.010958
	Multiple unpaired t-tests (Control vs. Amp)																					0.009733		0.01049		0.972447		1.03893		0.045862		0.016052
	Time	Below threshold?	P value	Mean of Ampicillin treated	Mean of Untreated	Difference	SE of difference	t ratio	df	Adjusted P Value												Two-way RM ANOVA
	Day 0 p.d.	No	0.057961	164.3	181	-16.75	6.838	2.45	5	0.126468												Source of Variation	% of total variation	P value	P value summary	Significant?	Geisser-Greenhouse's epsilon
	Day 2 p.d.	No	0.241947	179	191.3	-12.33	9.296	1.327	5	0.241947												Time x Group	16.23	0.1373	ns	No
	Day 12 p.d.	Yes	2.3e-05	27.75	177.5	-149.8	6.641	22.55	4	0.000137 (****)												Time	16.47	0.2276	ns	No	0.2007
	Day 15 p.d.	Yes	0.000998	76.25	188	-111.8	16.26	6.872	5	0.00498 (***)												Group	5.865	0.1847	ns	No
	Day 18 p.d.	Yes	0.008132	96	178.3	-82.33	19.4	4.245	5	0.032133 (**)												Subject	12.4	0.2505	ns	No
	Day 23 p.d.	No	0.044069	123.8	197.7	-73.92	27.63	2.675	5	0.126468
	Multiple unpaired t-tests (Control vs. Amp+K. oxy)																				4F	Synth. HSt.
	Time	Below threshold?	P value	Mean of Amp treated + K. oxytoca	Mean of Untreated	Difference	SE of difference	t ratio	df	Adjusted P Value												Enterococaceae relative abundance (%)
	Day 0 p.d.	No	0.041501	143	181	-38	12.83	2.961	4	0.210697												Day 0 p.d.		Day 2 p.d.		Day 12 p.d.		Day 15 p.d.		Day 18 p.d.		Day 23 p.d.
	Day 2 p.d.	No	0.210903	175	191.3	-16.33	10.97	1.488	4	0.356655												+Amp	+Amp+K. oxy	+Amp	+Amp+K. oxy	+Amp	+Amp+K. oxy	+Amp	+Amp+K. oxy	+Amp	+Amp+K. oxy	+Amp	+Amp+K. oxy
	Day 12 p.d.	No	0.038667	140	177.5	-37.5	10.63	3.529	3	0.210697												0.030231	0.032546	0.051195	0.095663	91.2113	4.63774	12.5337	0.145276	7.03489	0.219812	0.021375	0.245898
	Day 15 p.d.	No	0.104406	173	188	-15	7.165	2.094	4	0.356655												0.020729	0.027185	0.038522	0.078436	61.7569	2.02162	11.2582	0.126755	4.55591	0.213763	0.016917	0.215444
	Day 18 p.d.	No	0.162703	165.3	178.3	-13	7.608	1.709	4	0.356655												0.010434	0.023848	0.008873	0.03416	13.1731	1.53167	4.4609	0.102194	0.129549	0.053466	0.008137	0.136419
	Day 23 p.d.	No	0.107534	181.7	197.7	-16	7.739	2.068	4	0.356655													0.004528		0.009474		1.11512		0.026419		0		0.036959
																						Two-way RM ANOVA
																						Source of Variation	% of total variation	P value	P value summary	Significant?	Geisser-Greenhouse's epsilon
	Synth. HSt.																					Time x Group	32.41	0.0002	***	Yes
	Day 0 p.d.			Day 2 p.d.			Day 12 p.d.			Day 15 p.d.			Day 18 p.d.			Day 23 p.d.						Time	38.23	0.0294	*	Yes	0.2003
	Control	+Amp	+Amp+K. oxy	Control	+Amp	+Amp+K. oxy	Control	+Amp	+Amp+K. oxy	Control	+Amp	+Amp+K. oxy	Control	+Amp	+Amp+K. oxy	Control	+Amp	+Amp+K. oxy				Group	10.74	0.0341	*	Yes
	183	145	163	150	169	172	140	36	64	158	93	120	152	72	138	148	150	142				Subject	6.418	0.2169	ns	No
	161	179	178	162	152	154	156	50	60	154	26	134	146	74	131	142	133	136
	154	174	176	160	163	171	170		66	162	54	129	176		118	173	142	145
	176		191	171		148	168		32			134			141	151		140			4G	Synth. HS													Synth. HS
	Multiple unpaired t-tests (Control vs. Amp)																					Enterococaceae relative abundance (%)													Staphylococcaceae relative abundance (%)
	Time	Below threshold?	P value	Mean of Ampicillin treated	Mean of Untreated	Difference	SE of difference	t ratio	df	Adjusted P Value												Day 0 p.d.		Day 2 p.d.		Day 12 p.d.		Day 15 p.d.		Day 18 p.d.		Day 23 p.d.			Day 0 p.d.		Day 2 p.d.		Day 12 p.d.		Day 15 p.d.		Day 18 p.d.		Day 23 p.d.
	Day 0 p.d.	No	0.841458	166	168.5	-2.5	11.87	0.2107	5	0.974864												+Amp	+Amp+K. oxy	+Amp	+Amp+K. oxy	+Amp	+Amp+K. oxy	+Amp	+Amp+K. oxy	+Amp	+Amp+K. oxy	+Amp	+Amp+K. oxy		+Amp	+Amp+K. oxy	+Amp	+Amp+K. oxy	+Amp	+Amp+K. oxy	+Amp	+Amp+K. oxy	+Amp	+Amp+K. oxy	+Amp	+Amp+K. oxy
	Day 2 p.d.	No	0.932827	161.3	160.8	0.5833	6.583	0.08862	5	0.974864												0.044446	0.056007	0.127851	0.076309	61.3903	3.16533	19.5036	0.938086	1.23077	0.067735	0.15124	0.063388		0.03831	0.022681	0.303074	0.040698	67.9123	0.011573	0.222126	0.080407	0.385763	0.004214	0.217786	0.036976
	Day 12 p.d.	Yes	0.000499	43	158.5	-115.5	11.2	10.31	4	0.002989 (***)												0.031112	0.03243	0.083963	0.068893	28.4065	2.43215	10.4209	0.077603	0.434439	0.021761	0.004535	0.055371		0.025167	0.014002	0.275879	0.022964	23.8057	0.007833	0.080669	0.029847	0.238466	0	0.028727	0.004746
	Day 15 p.d.	Yes	0.006847	57.67	158	-100.3	19.56	5.128	4	0.027107 (**)												0.027364	0.022681	0.069013		3.12841	0.074667	10.0222	0.013861	0.284529	0.016858	0.004104	0.009492		0.02489	0.009266	0.034507		22.6905	0.005333	0.038383	0.009241	0.039494	0	0.013606	0.004614
	Day 18 p.d.	Yes	0.001078	73	156.8	-83.75	9.919	8.443	4	0.005378 (***)												0.010067		0.014432		0.055419		7.06263		0.155733					0.017779		0.012373		8.5128		0.015672		0.024113
	Day 23 p.d.	No	0.245463	141.7	153.5	-11.83	8.996	1.315	5	0.570422												Mixed-effects analysis													Mixed-effects analysis
																						Fixed effects (type III)	P value	P value summary	Statistically significant (P < 0.05)?	F (DFn, DFd)	Geisser-Greenhouse's epsilon								Fixed effects (type III)	P value	P value summary	Statistically significant (P < 0.05)?	F (DFn, DFd)	Geisser-Greenhouse's epsilon
	Multiple unpaired t-tests (Control vs. Amp+K. oxy)																					Time	0.2026	ns	No	F (1.008, 4.639) = 2.201	0.2017								Time	0.1154	ns	No	F (1.000, 4.600) = 3.753	0.2
	Time	Below threshold?	P value	Mean of Column B	Mean of Untreated	Difference	SE of difference	t ratio	df	Adjusted P Value												Group	0.1903	ns	No	F (1, 5) = 2.294									Group	0.1199	ns	No	F (1, 5) = 3.509
	Day 0 p.d.	No	0.370844	177	168.5	8.5	8.789	0.9671	6	0.604163												Time x Group	0.1878	ns	No	F (5, 23) = 1.646									Time x Group	0.0124	*	Yes	F (5, 23) = 3.759
	Day 2 p.d.	No	0.948496	161.3	160.8	0.5	7.425	0.06734	6	0.948496
	Day 12 p.d.	Yes	6.5e-05	55.5	158.5	-103	10.51	9.798	6	0.00039 (****)
	Day 15 p.d.	Yes	0.001202	129.3	158	-28.75	4.357	6.598	5	0.005996 (***)											4H	Synth. HF/HS
	Day 18 p.d.	No	0.025155	132	156.8	-24.75	8.35	2.964	6	0.096885												Enterococaceae relative abundance (%)
	Day 23 p.d.	No	0.119338	140.8	153.5	-12.75	7.022	1.816	6	0.316988												Day 0 p.d.		Day 2 p.d.		Day 12 p.d.		Day 15 p.d.		Day 18 p.d.		Day 23 p.d.
																						+Amp	+Amp+K. oxy	+Amp	+Amp+K. oxy	+Amp	+Amp+K. oxy	+Amp	+Amp+K. oxy	+Amp	+Amp+K. oxy	+Amp	+Amp+K. oxy
																						0.018929	0.027108	0.258131	0.148972	0.998811	4.8944	97.645	4.44875	46.7951	0.205827	0.018332	0.033831
	Synth. HS																					0.016152	0.018751	0.102249	0.109994	0.277059	4.76002	76.9704	0.225014	16.6811	0.101603	0.012124	0.033549
	Day 0 p.d.			Day 2 p.d.			Day 12 p.d.			Day 15 p.d.			Day 18 p.d.			Day 23 p.d.						0.015594	0.016362	0.057417	0.081539	0.056205	3.71077	57.6911	0.043611	8.03314	0.05187	0.003843	0.00858
	Control	+Amp	+Amp+K. oxy	Control	+Amp	+Amp+K. oxy	Control	+Amp	+Amp+K. oxy	Control	+Amp	+Amp+K. oxy	Control	+Amp	+Amp+K. oxy	Control	+Amp	+Amp+K. oxy				0.009807	0.010076	0.013134	0.038902		3.50208	45.7326	0.037075	3.99694	0.050483	0	0.004493
	174	169	163	155	170	164	152	84	123	147	37	153	154	132	160	149	140	153				Mixed-effects analysis
	168	150	162	140	139	169	145	81	85	146	73	149	128	128	145	155	134	163				Fixed effects (type III)	P value	P value summary	Statistically significant (P < 0.05)?	F (DFn, DFd)	Geisser-Greenhouse's epsilon
	148	149	135	154	147		119	38	126	144	33		136	133	153	131	145	149				Time	0.0018	**	Yes	F (1.086, 6.301) = 25.89	0.2173
	161	168		144			142				43		141	147		148						Group	0.0104	*	Yes	F (1, 6) = 13.51
	Multiple unpaired t-tests (Control vs. Amp)																					Time x Group	<0.0001	****	Yes	F (5, 29) = 25.73
	Time	Below threshold?	P value	Mean of Ampicillin treated	Mean of Untreated	Difference	SE of difference	t ratio	df	Adjusted P Value
	Day 0 p.d.	No	0.649172	159	162.8	-3.75	7.836	0.4786	6	0.885108
	Day 2 p.d.	No	0.691805	152	148.3	3.75	8.925	0.4202	5	0.885108
	Day 12 p.d.	Yes	0.004981	67.67	139.5	-71.83	15.04	4.778	5	0.024658 (***)
	Day 15 p.d.	Yes	0.000252	46.5	145.7	-99.17	10.76	9.22	5	0.001511 (***)
	Day 18 p.d.	No	0.513858	135	139.8	-4.75	6.848	0.6936	6	0.885108
	Day 23 p.d.	No	0.402476	139.7	145.8	-6.083	6.653	0.9143	5	0.872526
	Multiple unpaired t-tests (Control vs. Amp+K. oxy)
	Time	Below threshold?	P value	Mean of Column B	Mean of Untreated	Difference	SE of difference	t ratio	df	Adjusted P Value
	Day 0 p.d.	No	0.395214	153.3	162.8	-9.417	10.13	0.9297	5	0.429865
	Day 2 p.d.	No	0.033998	166.5	148.3	18.25	5.765	3.166	4	0.187415
	Day 12 p.d.	No	0.098687	111.3	139.5	-28.17	13.91	2.025	5	0.340062
	Day 15 p.d.	No	0.06547	151	145.7	5.333	1.876	2.843	3	0.287202
	Day 18 p.d.	No	0.141356	152.7	139.8	12.92	7.4	1.745	5	0.366947
	Day 23 p.d.	No	0.244927	155	145.8	9.25	7.023	1.317	5	0.429865
	Synth. HS
	Day 0 p.d.			Day 2 p.d.			Day 12 p.d.			Day 15 p.d.			Day 18 p.d.			Day 23 p.d.
	Control	+Amp	+Amp+K. oxy	Control	+Amp	+Amp+K. oxy	Control	+Amp	+Amp+K. oxy	Control	+Amp	+Amp+K. oxy	Control	+Amp	+Amp+K. oxy	Control	+Amp	+Amp+K. oxy
	148	188	170	149	162	154	155		46	165	43	105	157	43	129	148	83	129
	177	137	166	152	153	145	148		93	168	45	83	160	21	87	167	126	116
	151	185	120	159	155	155	173		82	166	39	49	153	32	75	149	116	161
	171	156	179	162	155	153	158		85	147	49	147	149	70	158		126	119
	Multiple unpaired t-tests (Control vs. Amp)
	Time	Below threshold?	P value	Mean of Ampicillin treated	Mean of Untreated	Difference	SE of difference	t ratio	df	Adjusted P Value
	Day 0 p.d.	No	0.748787	166.5	161.8	4.75	14.16	0.3353	6	0.936892
	Day 2 p.d.	No	0.841976	156.3	155.5	0.75	3.603	0.2082	6	0.936892
	Day 12 p.d.				158.5
	Day 15 p.d.	Yes	<0.000001	44	161.5	-117.5	5.299	22.17	6	0.000003 (****)
	Day 18 p.d.	Yes	4.4e-05	41.5	154.8	-113.3	10.78	10.51	6	0.000174 (***)
	Day 23 p.d.	No	0.024133	112.8	154.7	-41.92	13.12	3.195	5	0.070665
	Multiple unpaired t-tests (Control vs. Amp+K. oxy)
	Time	Below threshold?	P value	Mean of Column B	Mean of Untreated	Difference	SE of difference	t ratio	df	Adjusted P Value
	Day 0 p.d.	No	0.84846	158.8	161.8	-3	15.04	0.1995	6	0.84846
	Day 2 p.d.	No	0.35985	151.8	155.5	-3.75	3.783	0.9912	6	0.590208
	Day 12 p.d.	Yes	0.000417	76.5	158.5	-82	11.68	7.019	6	0.002502 (***)
	Day 15 p.d.	No	0.021021	96	161.5	-65.5	21.1	3.104	6	0.100779
	Day 18 p.d.	No	0.069846	112.3	154.8	-42.5	19.29	2.203	6	0.251452
	Day 23 p.d.	No	0.137071	131.3	154.7	-23.42	13.24	1.769	5	0.357424

## Sheet: Figure5
Source Data Main Figure 5
5C	Family	MAG	LDA Score (log10)		5D	CAZyme	substrate	LDA Score (log10)
	Tannerellaceae	Parabacteroides goldsteinii	-5.171			GH73	host glycan	-3.69996
	Enterococcaceae	Enterococcus faecalis	-4.708			GH92	host N-glycan	-3.5261
	Enterococcaceae	Enterococcus gallinarum	-4.698			GH20	capsular polysaccharide (bacteria)	-3.48367
	Eggerthellaceae	Adlercreutzia celatus	4.186			GH88	host glycan	-3.42446
	Oscillospiraceae	NSJ 51 sp.	4.197			GH105	ulvan	-3.42242
	Lachnospiraceae	Choladousia sp.	4.261			GH35	galactan and arabinogalactan	-3.40922
	Oscillospiraceae	Pelethomonas sp.	4.333			GH136	human milk oligosaccharides	-3.36828
	Lachnospiraceae	CAG 56 sp.	4.363			GH106	pectin (rhamnogalacturonan I)	-3.33876
	Oscillospiraceae	Dysosmobacter sp.	4.365			GH33	sialic acid	-3.30573
	Rikenellaceae	Alistipes sp.	4.372			GH78	pectin	-3.28379
	Oscillospiraceae	Dysosmobacter sp.	4.384			GH76	mannans	-3.27625
	Lachnospiraceae	UBA7050 sp.	4.42			CE7	acetylxylan	-3.22557
	Rikenellaceae	Alistipes sp.	4.832			GH109	mucin-type O-glycans	-3.14365
	Acutalibacteraceae	Eubacterium sp.	5.106			GH110	blood group B substances, host glycans	-3.09935
						GH89	host glycan	-3.09256
						PL35	#N/A	-3.04827
						CBM67	L-rhamnose	-2.99343
						GH97	alpha-D-glucose residue	-2.98469
						GH13_31	starch, glycogen, and malto-oligosaccharides	3.03773
						GH18	peptidoglycan	3.07701
						GH25	peptidoglycan	3.09182
						GT28	#N/A	3.20963
						GH32	levan (fructan)	3.29831
						GH51	arabinan	3.30255
						GH36	raffinose/stachyose oligosaccharides (plant seeds)	3.31711
						GT5	#N/A	3.38046
						GT35	#N/A	3.45612
						GH31	glycogen and starch	3.4829
						GH3	peptidoglycan	3.57516
						GT4	#N/A	3.60364
						GT2	#N/A	4.01794

## Sheet: Figure6
Source Data Main Figure 6
6B	CFUs K. oxytoca 5 day p.d.					6D		OD600 of biological replicates in 1:2 dilutions (blanked to average of first two measurement)																												6E	AUC of growth curves of biological replicates (blanked to average of first two measurement)
	Chow	Synth. HSt	Synth. HS	Synth. HF/HS			Time (h)	Chow + amp				Chow + amp + K.oxy				Synth. HSt. + amp			Synth. HSt. + amp + K.oxy			Synth. HS + amp				Synth. HS + smp + K.oxy			Synth. HF/HS + amp			Synth. HF/HS + amp + K.oxy				Dilutions	Chow + amp				Chow + amp + K.oxy				Synth. HSt. + amp			Synth. HSt. + amp + K.oxy
	14836795	45454545	33974359	53097345			0	0.000667	0.046	0	0	0	0	0.072333	0	0.048	0.099	0.038333	0.149667	0	0.002	0.0015	0.0005	0	0	0.000333	0.001	0.001833	0.0005	0.0015	0.077	0.135833	0.263333	0.1605		1:2	5.949	2.216	5.2	4.382	54.55	38.64	51.77	52.65	0.07133	0.0495	0.08517	35.69	14.41
	64242424	56629834	58823529	27459954			1	0	0	0.000167	0	0.002	0.000833	0	0.004333	0	0	0	0	0.018667	0	0	0	0.000333	0.000167	0	0	0	0	0	0	0	0	0		1:4	0.1502	3.439	0.05083	3.333	54.49	53.15	53.58	59.79	0.03067	0.114	0.099	46.78	39.17
	132000000	20892019	48000000	214000000			2	0.1	0.031333	0.085833	0.062	0.106667	0.098833	0.004333	0.105333	0	0	0	0	0.001333	0.103333	0.079167	0.070167	0.068667	0.0865	0.076333	0.082333	0.093167	0	0	0	0	0	0		1:8	5.621	4.877	5.589	5.331	52.61	58.41	55.49	53.7	0.1333	0.04067	0.068	50.61	40.21
	798000000		46816479				3	0.119333	0.040667	0.110833	0.086333	0.136	0.118833	0.030333	0.131	0.039	0	0.056667	0	0.006	0.046667	0.088167	0.0705	0.064667	0.104167	0.098667	0.109667	0.109167	0	0	0	0	0	0		1:16	5.075	5.153	5.466	5.407	49.62	55.56	51.85	58.8	0.0705	0.003667	0.021	44.39	53.48
	385000000						4	0.124	0.049333	0.117833	0.102333	0.157667	0.144833	0.040333	0.151	0.008333	0	0.009333	0	0.01	0.051667	0.0945	0.0825	0.078333	0.112833	0.111667	0.109333	0.1355	0	0	0	0	0	0		1:32	2.73	0.2421	2.093	5.472	50.6	54.54	51.84	56.72	8.357	0.05242	0.03475	28.84	29.95
							5	0.132333	0.050333	0.1185	0.097	0.191	0.167167	0.062	0.182	0	0	0	0	0.016	0.079333	0.100833	0.1015	0.096	0.1245	0.131	0.132667	0.159833	0.001	0	0	0	0	0		1:64	5.114	13.55	5.611	4.789	44.56	46.27	51.16	49.4	9.76	23.45	21.7	38.98	48.51
							6	0.126333	0.041	0.1095	0.095667	0.208333	0.2015	0.098667	0.228	0	0	0	0	0.026667	0.109667	0.109833	0.104833	0.094667	0.1215	0.157667	0.163	0.191167	0.001	0	0	0	0	0		1:128	7.862	39.73	14.85	40.02	43.9	45.24	40.67	48.03	29.33	32.65	35.56	40.07	17.5
							7	0.126	0.051333	0.130167	0.115	0.286	0.264833	0.146	0.300333	0	0	0	0.013	0.021333	0.116333	0.1045	0.092167	0.090667	0.1275	0.173333	0.187667	0.233167	0.001	0	0	0	0	0		1:256	33.73	40.17	39.99	44.5	44.85	40.34	44.95	46.32	24.74	44.25	32.02	30.73	31.49
							8	0.136667	0.053333	0.115167	0.094333	0.359	0.3395	0.238	0.399	0	0	0	0.027333	0.014333	0.209667	0.1015	0.0965	0.091333	0.1225	0.198333	0.231	0.309167	0.001	0	0	0.0595	0.008	0.005167
							9	0.123667	0.051	0.123167	0.106333	0.511	0.455833	0.41	0.535333	0	0	0	0.162	0.015333	0.325333	0.105833	0.092167	0.084667	0.130833	0.220333	0.266333	0.427167	0.001	0	0	0.1385	0.089333	0.0615
							10	0.143667	0.053667	0.112833	0.098333	0.691333	0.543833	0.621667	0.641	0	0	0	0.296	0.032667	0.440667	0.111167	0.099167	0.097333	0.130167	0.263333	0.343	0.542833	0.0015	0	0	0.208833	0.185	0.105167
							11	0.137333	0.058667	0.1175	0.095667	0.822333	0.582167	0.803667	0.735667	0	0	0	0.402333	0.063667	0.538667	0.1135	0.104167	0.095667	0.125167	0.310333	0.401333	0.647833	0.0005	0	0	0.258167	0.275	0.140833
							12	0.128333	0.055	0.124167	0.101	0.932667	0.607833	0.970333	0.823667	0	0	0	0.498333	0.097333	0.628333	0.119167	0.104167	0.094	0.134167	0.374667	0.482333	0.712833	0.001	0	0	0.321167	0.337	0.189833
							13	0.128333	0.049	0.116167	0.096667	1.03933	0.624833	1.099	0.905333	0	0	0	0.589333	0.120667	0.710333	0.112167	0.0945	0.091333	0.1225	0.420333	0.554667	0.770833	0.0005	0	0	0.370167	0.408667	0.227167
							14	0.140333	0.055333	0.114833	0.098	1.147	0.6525	1.21467	0.976333	0	0	0	0.663333	0.145333	0.773	0.118833	0.1055	0.104333	0.1425	0.482	0.614333	0.806833	0.0005	0	0	0.4015	0.487	0.2475
							15	0.135667	0.051	0.115167	0.101333	1.233	0.6755	1.30667	1.03033	0	0	0	0.714667	0.168333	0.835333	0.1135	0.0995	0.095	0.132167	0.523333	0.673333	0.839833	0	0	0	0.426167	0.540667	0.267833
							16	0.142667	0.055333	0.112167	0.097333	1.29467	0.6875	1.34133	1.08367	0	0	0	0.765333	0.19	0.895	0.107833	0.1005	0.094	0.131167	0.548667	0.724333	0.876833	0	0	0	0.4455	0.585333	0.282167
							17	0.136333	0.057333	0.1175	0.097	1.35233	0.7125	1.38033	1.12833	0	0	0	0.816333	0.208667	0.950667	0.112833	0.0965	0.084667	0.144833	0.596667	0.785	0.890833	0	0	0	0.459833	0.615	0.291833
							18	0.129	0.046333	0.106167	0.088	1.40133	0.7345	1.39833	1.176	0	0	0	0.857333	0.227333	0.998667	0.1195	0.0975	0.091667	0.139167	0.634333	0.842	0.927833	0	0	0	0.471167	0.635	0.300833
							19	0.133333	0.053333	0.1145	0.095	1.43433	0.7595	1.402	1.203	0	0	0	0.895	0.245	1.043	0.119167	0.0995	0.086667	0.127167	0.65	0.894	0.928833	0	0	0	0.481167	0.649333	0.309167
							20	0.137	0.054	0.119167	0.098667	1.44867	0.7715	1.40233	1.23367	0	0	0	0.932	0.261667	1.083	0.119167	0.097833	0.082	0.137167	0.677333	0.933	0.9545	0	0	0	0.488167	0.659	0.317167
							21	0.124333	0.05	0.122833	0.107333	1.459	0.802167	1.39467	1.25433	0	0	0	0.960667	0.275667	1.11733	0.1075	0.094833	0.086667	0.132167	0.696667	0.976333	0.973833	0	0	0	0.494167	0.673667	0.3205
							22	0.131667	0.053	0.116167	0.094667	1.45933	0.8245	1.392	1.29033	0	0	0	0.981333	0.288333	1.14967	0.1095	0.098167	0.096667	0.137167	0.729	1.022	0.994833	0	0	0	0.509167	0.664	0.332167
							23	0.129667	0.045333	0.1125	0.094667	1.45533	0.843833	1.38933	1.31667	0	0	0	0.994333	0.299667	1.17833	0.107833	0.099167	0.091	0.1315	0.749667	1.06	1.00683	0	0	0	0.502167	0.685	0.328167
							24	0.130667	0.047333	0.111167	0.094667	1.458	0.857833	1.38933	1.35333	0	0	0	1.00067	0.313667	1.201	0.1105	0.097833	0.090333	0.1415	0.775	1.09233	1.01583	0	0	0	0.503833	0.688333	0.327167
							25	0.129667	0.047	0.113167	0.099333	1.45367	0.874833	1.381	1.38267	0	0	0	1.006	0.329333	1.21367	0.107833	0.090167	0.085667	0.130167	0.781667	1.12333	1.02983	0	0	0	0.5015	0.688667	0.324167
							26	0.141333	0.056667	0.116833	0.095333	1.46133	0.8985	1.38267	1.41467	0	0	0	1.008	0.343333	1.223	0.1075	0.0935	0.089667	0.130833	0.803667	1.15067	1.04417	0	0	0	0.5005	0.686333	0.320167
							27	0.133	0.047	0.1155	0.099333	1.455	0.905167	1.38	1.43567	0	0	0	1.011	0.358	1.22867	0.1165	0.096167	0.081	0.1265	0.820667	1.16733	1.05783	0	0	0	0.4995	0.687333	0.3185
							28	0.133	0.049667	0.113833	0.096333	1.455	0.9295	1.38467	1.456	0	0	0	1.015	0.373333	1.23367	0.109167	0.096833	0.085667	0.1325	0.838333	1.18367	1.0735	0	0	0	0.4965	0.685667	0.317167
							29	0.132333	0.05	0.115833	0.099	1.459	0.949167	1.37933	1.474	0	0	0	1.018	0.388333	1.23733	0.106167	0.089833	0.080333	0.136167	0.856	1.19067	1.0985	0	0	0	0.4945	0.683333	0.314167
							30	0.13	0.044333	0.103167	0.088667	1.45533	0.965167	1.377	1.484	0	0	0	1.01967	0.403667	1.24067	0.108833	0.1025	0.086667	0.139833	0.875667	1.20167	1.09817	0	0	0	0.492833	0.682667	0.3135
							31	0.126333	0.046667	0.113833	0.098333	1.459	0.993833	1.373	1.49067	0	0	0	1.023	0.418667	1.24333	0.101167	0.087833	0.086	0.131833	0.876667	1.198	1.11317	0	0	0	0.489833	0.681667	0.3095
							32	0.139333	0.054333	0.113167	0.101	1.45767	1.01183	1.37367	1.49167	0	0	0	1.02467	0.433	1.245	0.1045	0.097167	0.089667	0.123833	0.889667	1.201	1.1215	0	0	0	0.488167	0.680333	0.308833
							33	0.127667	0.047	0.109833	0.093333	1.45267	1.03783	1.37633	1.494	0	0	0	1.026	0.447	1.247	0.107167	0.087833	0.08	0.131833	0.914	1.20933	1.1335	0	0	0	0.484167	0.678	0.305833
							34	0.114667	0.038	0.106833	0.093	1.449	1.0695	1.36933	1.49233	0	0	0	1.029	0.462	1.24867	0.109833	0.092167	0.081333	0.1225	0.918333	1.20767	1.1425	0	0	0	0.480833	0.674	0.304167
							35	0.117667	0.037	0.1095	0.095	1.44733	1.11017	1.36733	1.48667	0	0	0	1.02867	0.476333	1.25033	0.1085	0.087833	0.079	0.122833	0.933333	1.21067	1.1535	0	0	0	0.477167	0.672	0.2995
							36	0.126	0.037333	0.1045	0.084	1.44833	1.14283	1.36667	1.48067	0	0	0	1.03033	0.486667	1.25133	0.1135	0.0975	0.093333	0.130167	0.961	1.21633	1.16417	0	0	0	0.4735	0.670667	0.297833
							37	0.123	0.043	0.109833	0.097667	1.44767	1.16983	1.364	1.47833	0	0	0	1.03233	0.498333	1.252	0.111167	0.095167	0.080667	0.1245	0.974333	1.22067	1.17517	0	0	0	0.469833	0.666	0.2955
							38	0.129333	0.045333	0.1115	0.095	1.43967	1.19483	1.36833	1.47567	0	0	0	1.03167	0.507667	1.25233	0.106833	0.0835	0.075333	0.1285	0.99	1.21633	1.18683	0	0	0	0.4645	0.665333	0.291167
							39	0.131333	0.043667	0.103833	0.083333	1.44633	1.22217	1.36167	1.47433	0	0	0	1.032	0.520667	1.25167	0.102833	0.084167	0.074	0.123833	0.997667	1.219	1.20183	0	0	0	0.4595	0.659	0.288833
							40	0.126	0.046	0.113167	0.093	1.439	1.23283	1.366	1.47467	0	0	0	1.03133	0.533333	1.25033	0.1055	0.0875	0.078333	0.1235	1.01133	1.22467	1.21583	0	0	0	0.454833	0.658667	0.283167
							41	0.124	0.046333	0.1125	0.096	1.43667	1.2485	1.36267	1.47067	0	0	0	1.03	0.545333	1.24767	0.1025	0.0865	0.081	0.1255	1.028	1.223	1.22017	0	0	0	0.449167	0.653667	0.280167
							42	0.119333	0.041333	0.1035	0.087	1.43133	1.25783	1.371	1.46833	0	0	0	1.028	0.557333	1.24533	0.104167	0.0905	0.083	0.116833	1.03767	1.22733	1.2285	0	0	0	0.444167	0.651	0.274833
							43	0.122667	0.042333	0.104167	0.085333	1.433	1.2655	1.36467	1.46667	0	0	0	1.02633	0.569333	1.24267	0.105167	0.091833	0.079333	0.125167	1.04333	1.22267	1.23517	0	0	0	0.438167	0.643667	0.2745
							44	0.120667	0.049	0.1135	0.091333	1.43333	1.2665	1.36267	1.46133	0	0	0	1.024	0.579667	1.241	0.093833	0.085833	0.077	0.117833	1.05267	1.232	1.24217	0	0	0	0.433167	0.64	0.2675
							45	0.121	0.038667	0.101167	0.086	1.436	1.26817	1.359	1.46333	0	0	0	1.022	0.59	1.23967	0.096167	0.081833	0.074	0.121167	1.064	1.233	1.24783	0	0	0	0.424833	0.637	0.263167
							46	0.113333	0.032	0.093833	0.076	1.43133	1.26383	1.359	1.45867	0	0	0	1.02	0.602333	1.23833	0.0985	0.089167	0.078667	0.1185	1.064	1.22733	1.26317	0	0	0	0.419167	0.63	0.2585
							47	0.114	0.038333	0.101833	0.088333	1.426	1.25817	1.36333	1.45667	0	0	0	1.019	0.610667	1.237	0.093833	0.080167	0.078333	0.1085	1.06833	1.23633	1.2685	0	0	0	0.413167	0.624	0.2505
							48	0.112333	0.038667	0.103167	0.086667	1.42767	1.2585	1.361	1.45533	0	0	0	1.01733	0.617667	1.23533	0.094167	0.086167	0.078667	0.119167	1.07533	1.23133	1.27717	0	0	0	0.404833	0.616	0.243167
								Dunn's multiple comparisons test	Mean rank diff.	Significant?	Summary	Adjusted P Value	A-?
								Chow K.oxy vs. Synth. K.oxy	5.583	No	ns	0.1815	B	Synth. K.oxy
								Chow K.oxy vs. HS K.oxy	3.583	No	ns	0.6849	C	HS K.oxy
								Chow K.oxy vs. HF/HS K.oxy	9.25	Yes	**	0.0056	D	HF/HS K.oxy
						6F		OD600 of biological replicates in 1:2 dilutions (blanked to average of first two measurement)															6G	Weight normalized ampicillin peak areas (LC-MS/MS)
								Chow						Synth. HS										Chow		Synth. HSt		Synth. HS		Synth. HF/HS
							Time (h)	E. coli WT			E. coli pGEX			E. coli WT			E. coli pGEX							+Amp	+Amp*K.oxy	+Amp	+Amp*K.oxy	+Amp	+Amp*K.oxy	+Amp	+Amp*K.oxy
							0	0	0	0	0	0	0	0	0	0	0	0	0					13338.4	3.45	1829.56	19.915	3447.98	12.36	9042.16	32.47
							1	0.0275	0.025833	0.024833	0.016	0.012	0.011333	0.015667	0.021667	0.031	0.013833	0.023833	0.013					2991.63	1.075	2816.84	20.405	1708	7.495	11997.3	27.435
							2	0.055833	0.047833	0.0385	0.113	0.113	0.110667	0.059667	0.081667	0.027333	0.1685	0.165833	0.138667					7430.6	3.39	2394.31	13.365	1767.95	14.17	9872.62	46.635
							3	0.015833	0	0	0.226333	0.205	0.221667	0	0.000667	0	0.305167	0.273833	0.249					4828.81	0.78			2074.34	4.21
							4	0.018833	0	0	0.288667	0.264333	0.281333	0	0	0	0.355167	0.3265	0.306						2.29
							5	0.024833	0	0	0.339667	0.319667	0.323333	0	0	0	0.3865	0.383833	0.358					Unpaired t test		Unpaired t test		Unpaired t test		Unpaired t test
							6	0.017167	0	0	0.411	0.373	0.355	0	0	0	0.414167	0.4255	0.397667					P value	0.0087	P value	0.0012	P value	0.0015	P value	0.0003
							7	0.0275	0.000833	0	0.462	0.408333	0.381667	0	0	0	0.4385	0.467833	0.425333					P value summary	**	P value summary	**	P value summary	**	P value summary	***
							8	0.014833	0	0	0.504333	0.439667	0.407	0	0	0	0.4615	0.5015	0.454667					Significantly different (P < 0.05)?	Yes	Significantly different (P < 0.05)?	Yes	Significantly different (P < 0.05)?	Yes	Significantly different (P < 0.05)?	Yes
							9	0.013167	0	0	0.527	0.465667	0.425333	0	0	0	0.478167	0.536833	0.477333					One- or two-tailed P value?	Two-tailed	One- or two-tailed P value?	Two-tailed	One- or two-tailed P value?	Two-tailed	One- or two-tailed P value?	Two-tailed
							10	0.009167	0	0	0.540667	0.485667	0.446	0	0	0	0.4945	0.5645	0.500333					t, df	t=3.607, df=7	t, df	t=8.143, df=4	t, df	t=5.498, df=6	t, df	t=11.67, df=4
							11	0.013833	0	0	0.545333	0.504	0.463333	0	0	0	0.511167	0.596833	0.521333
							12	0.012167	0.002833	0	0.546667	0.520667	0.479667	0	0	0	0.531167	0.6355	0.545333
							13	0.0025	0	0	0.557	0.546	0.498667	0	0	0	0.559833	0.685833	0.572
							14	0.006167	0	0	0.561	0.560667	0.513333	0	0	0	0.5865	0.729167	0.597667
							15	0.021833	0.0045	0	0.574333	0.581	0.532667	0	0	0	0.614167	0.750833	0.626333
							16	0	0	0	0.595	0.601667	0.551667	0	0	0	0.6385	0.7845	0.648667
							17	0	0	0	0.606	0.617	0.57	0	0	0	0.663833	0.804167	0.679333
							18	0	0	0	0.619667	0.640333	0.586333	0	0	0	0.688833	0.830167	0.698
							19	0.002167	0.0035	0	0.626667	0.656667	0.603	0	0	0	0.7065	0.840833	0.712667
							20	0	0	0	0.635333	0.666667	0.614667	0	0	0	0.721167	0.8645	0.724
							21	0.0115	0	0	0.653	0.678	0.620333	0	0	0	0.741167	0.869833	0.734333
							22	0.002833	0	0	0.669667	0.687	0.628333	0	0	0	0.753167	0.881833	0.743
							23	0	0	0	0.690667	0.697667	0.637667	0	0	0	0.7705	0.896167	0.752333
							24	0	0	0	0.705333	0.706667	0.645333	0	0	0	0.783167	0.905167	0.763333
							25	0	0	0	0.713667	0.718	0.652667	0	0	0	0.795833	0.9135	0.768
							26	0	0	0	0.726333	0.728667	0.657667	0	0	0	0.806833	0.916833	0.776333
							27	0	0	0	0.738333	0.741333	0.666333	0	0	0	0.817167	0.923167	0.781667
							28	0	0	0	0.748333	0.755333	0.674667	0	0	0	0.8325	0.9285	0.784667
							29	0	0	0	0.754667	0.772333	0.679	0	0	0	0.840167	0.930167	0.789
							30	0	0	0	0.759667	0.786667	0.687667	0	0	0	0.842833	0.934833	0.793667
							31	0	0	0	0.765	0.804667	0.694333	0	0	0	0.851167	0.937833	0.796
							32	0	0	0	0.769	0.821	0.705	0	0	0	0.860167	0.942167	0.8
							33	0	0	0	0.773333	0.836333	0.710667	0	0	0	0.866167	0.9475	0.803
							34	0	0	0	0.783333	0.852333	0.717333	0	0	0	0.878167	0.950167	0.810667
							35	0	0	0	0.782333	0.863333	0.727	0	0	0	0.8835	0.9515	0.815333
							36	0	0	0	0.792667	0.875	0.734667	0	0	0	0.8915	0.954833	0.819667
							37	0	0	0	0.799333	0.886	0.742333	0	0	0	0.894833	0.960833	0.822667
							38	0	0	0	0.805667	0.894	0.748333	0	0	0	0.9025	0.964833	0.825333
							39	0	0	0	0.809	0.904667	0.751	0	0	0	0.905167	0.968833	0.830667
							40	0	0	0	0.805	0.913	0.757333	0	0	0	0.9115	0.974167	0.833333
							41	0	0	0	0.802333	0.919667	0.763667	0	0	0	0.918167	0.9775	0.836
							42	0	0	0	0.799333	0.925	0.765	0	0	0	0.922833	0.9785	0.834667
							43	0	0	0	0.795667	0.933667	0.772667	0	0	0	0.9275	0.981167	0.836
							44	0	0	0	0.788	0.938667	0.770667	0	0	0	0.9335	0.982167	0.836
							45	0	0	0	0.783333	0.944	0.772333	0	0	0	0.940167	0.9835	0.834333
							46	0	0	0	0.78	0.951667	0.774333	0	0	0	0.945167	0.989167	0.834333
							47	0	0	0	0.787667	0.953333	0.775	0	0	0	0.9505	0.9925	0.832
							48	0	0	0	0.800333	0.958667	0.776	0	0	0	0.955167	0.997167	0.830667
[truncated: 14 more columns]

## Sheet: Supplementary Figure1
Source Data Supplementary Figure 1
1A	CFUs K. oxytoca																1B	CFUs K. oxytoca
	Chow																	Synth. HSt.
	Day 1 p.i.			Day 3 p.i.			Day 6 p.i.			Day 9 p.i.			Day 14 p.i.					Day 1 p.i.			Day 3 p.i.			Day 6 p.i.			Day 9 p.i.			Day 14 p.i.
	PBS	K. oxy WT	K. oxy Δ	PBS	K. oxy WT	K. oxy Δ	PBS	K. oxy WT	K. oxy Δ	PBS	K. oxy WT	K. oxy Δ	PBS	K. oxy WT	K. oxy Δ			PBS	K. oxy WT	K. oxy Δ	PBS	K. oxy WT	K. oxy Δ	PBS	K. oxy WT	K. oxy Δ	PBS	K. oxy WT	K. oxy Δ	PBS	K. oxy WT	K. oxy Δ
	0	100	6929824561	0	9122807018	1602136182	0	205128	1.26126e+06	0	1114.21	3133.16	0	27451	26785.7			0	14095238095	4065934066	0	2429378531	6115702479	0	1.72932e+06	1.77778e+08	0	3.36918e+06	6.78261e+06	0	224299	361757
	0	3372781065	11578947368	0	4672897196	1405405405	0	811189	1.43089e+06	0	268775	31284.9	0	167442	452297			0	3576642336	13544303797	0	3.03175e+06	2220095694	0	320000	6.09819e+08	0	147518	7.41784e+06	0	4669261	10695187
	0	8831168831	21590909091	0	4.60094e+08	1589825119	0	2010.05	2.63576e+06	0	41269.8	1.54639e+06	0	76233.2	62370.1			0	5090909091	5249169435	0	3818770227	3012048193	0	420091	1.54023e+08	0	13953.5	698305	0	1919505	346939
	0	7370000000	10993657505	0	6686930091	2599277978	0	3.62812e+08	1.09048e+07	0	1.59091e+07	231405	0	100	666667			0	2346368715	7254237288	0	3464566929	3641975309	0	853420	7.20779e+07	0	293671	4.17391e+06	0	969697	2767296
	0	8800000000	14153846154	0	8081632653	10747330961	0	1.379e+07	9.25373e+06	0	662069	67816.1	0	100	266667			0	7390000000	6062992126	0	371000000	3682008368	0	1000000	3.95257e+07	0	345048	8.69565e+07	0	133754	11230769
	0	13000000000	12600000000	0	2878787879	64846416	0	2.4581e+07	47706.4	0	69791.7	21801	0	414679	54693.9			0	4040000000	10800000000	0	661000000	1930000000	0	1191358	906752	0	392344	615385	0	497817	403922
	0	1495327103	10400000000	0	1364829396	10103093	0	1.95402e+08	84745.8	0	7.18367e+07	10526.3	0	10158.7	24858.8			0	5080000000	5730000000	0	85840708	2490000000	0	4466019	786026	0	976077	1092637	0	785714	334928
	0		5500000000	0		1110000000	0		13982301	0		56296.3	0		637209			0		2780000000	0		3350000000	0		1316176	0		126801	0		674510
	0		2170000000	0		69743590	0		64130.4	0		242570	0		12851.4			0		7520000000	0		1610000000	0		1000000	0		286567	0		1074074
	0			0			0			0			0					0		4160000000	0		4460000000	0		678967	0		182199	0		64214.1
	0			0			0			0			0
	0			0			0			0			0					Two-way RM ANOVA
	0			0			0			0			0					Source of Variation	% of total variation	P value	P value summary	Significant?	Geisser-Greenhouse's epsilon
																		Time x Group	1.164	0.5778	ns	No
	Two-way RM ANOVA																	Time	65.3	<0.0001	****	Yes	0.3126
	Source of Variation	% of total variation	P value	P value summary	Significant?	Geisser-Greenhouse's epsilon												Group	0.7212	0.1579	ns	No
	Time x Group	6.757	0.0127	*	Yes													Subject	4.898	0.6575	ns	No
	Time	54.56	<0.0001	****	Yes	0.4175
	Group	0.1674	0.5824	ns	No
	Subject	7.395	0.3811	ns	No
1C	CFUs K. oxytoca																1D	CFUs K. oxytoca
	Synth. HS																	Synth. HF/HS
	Day 1 p.i.			Day 3 p.i.			Day 6 p.i.			Day 9 p.i.			Day 14 p.i.					Day 1 p.i.			Day 3 p.i.			Day 6 p.i.			Day 9 p.i.			Day 14 p.i.
	PBS	K. oxy WT	K. oxy Δ	PBS	K. oxy WT	K. oxy Δ	PBS	K. oxy WT	K. oxy Δ	PBS	K. oxy WT	K. oxy Δ	PBS	K. oxy WT	K. oxy Δ			PBS	K. oxy WT	K. oxy Δ	PBS	K. oxy WT	K. oxy Δ	PBS	K. oxy WT	K. oxy Δ	PBS	K. oxy WT	K. oxy Δ	PBS	K. oxy WT	K. oxy Δ
	0	4875000000	3788546256	0	2678571429	2383720930	0	676056	1000000	0	720109	37222.2	0	10505051	288210			0	5.10638e+08	3073496659	0	6608695652	7.29064e+08	0	6.84685e+08	528302	0		1.31579e+06	0	36914.6	578249
	0		6726457399	0	1274725275	1342657343	0	5.65079e+06	710660	0	1.14444e+06	324742	0	164649	2191781			0	2733812950	2627737226	0	1563981043	5116279070	0	5.25641e+08	1.69935e+07	0	426035503	5.77617e+06	0	202000000	976744
	0	6728395062	11326164875	0	2177419355	1134328358	0	2.16049e+06	660131	0	255319	120397	0	471795	649573			0	1544256121	7518796992	0	6666666667	7.10448e+08	0	4.95413e+06	3.74194e+06	0		1.27341e+06	0	26133.3	2082324
	0	7786885246	11235955056	0	26000000000	6.38177e+08	0	14598.5	2.18182e+06	0	51333.3	563636	0	72185.4	450909			0	14095238095	3498207885	0	2429378531	8.08889e+08	0	1.72932e+06	2.60403e+07	0	3.36918e+06	2120000	0	224299	2028986
	0		3692307692	0	2199312715	5.02646e+08	0	2.24189e+06	1.02703e+06	0	115016	1.45631e+06	0	790514	391667			0	3576642336	1444444444	0	3.03175e+06	4.26573e+08	0	320000	2.42424e+07	0	147518	1.39759e+06	0	4669261	6834171
	0	3007518797	10247933884	0	5432098765	4793388430	0	8400000	323404	0	495413	2.81787e+06	0	3715.17	1025496			0	5090909091	6670000000	0	3818770227	5710000000	0	420091	2210000000	0	13953.5	951515	0	1919505	456989
	0	623255814	7792207792	0	1825352113	6.6482e+08	0	915663	439024	0	774194	609756	0	5413534	495868			0	2346368715	20700000000	0	3464566929	2330000000	0	853420	134000000	0	293671	903614	0	969697
	0	7991803279	1811023622	0	3010752688	5683646113	0	436019	694915	0	1.85906e+06	1.22581e+06	0	449275	2095238			0		10900000000	0		3930000000	0		36734694	0		66079295	0		4258555
	0		3713080169	0		9.23077e+08	0		1.11585e+06	0		221622	0		291892			0		8620000000	0		5820000000	0		939000000	0		1559889	0		34972.7
																		0		8280000000	0		6620000000	0		304000000	0		126126	0		5420561
	Mixed-effects model (REML)																	0			0			0			0			0
	Fixed effects (type III)	P value	P value summary	Statistically significant (P < 0.05)?	F (DFn, DFd)	Geisser-Greenhouse's epsilon												0			0			0			0			0
	Time	0.0003	***	Yes	F (1.572, 22.80) = 13.46	0.393
	Group	0.5828	ns	No	F (1, 15) = 0.3152													Two-way RM ANOVA
	Time x Group	0.1723	ns	No	F (4, 58) = 1.657													Fixed effects (type III)	P value	P value summary	Statistically significant (P < 0.05)?	F (DFn, DFd)	Geisser-Greenhouse's epsilon
																		Time	0.0003	***	Yes	F (1.386, 19.76) = 15.35	0.3466
																		Group	0.3585	ns	No	F (1, 15) = 0.8975
																		Time x Group	0.3477	ns	No	F (4, 57) = 1.138

## Sheet: Supplementary Figure2
Source Data Supplementary Figure 2
2B		Relative bodyweight (normalized to first measurement)
	Time (d)	Chow Amp				Chow Amp K.oxy			Chow			Synth HSt. Amp			Synth. HSt. Amp K.oxy				Synth. HSt.				Synth. HS Amp				Synth. HS Amp K.oxy			Synth. HS				Synth. HF/HS Amp				Synth. HF/HS Amp K.oxy				Synth. HF/HS
	0	20.1	19.1	20.4	20.4	20.6	19.9	20.7	20.4	21.45	18.1	21.8	21.5	19.6	19.45	19.3	18.1	19.55	18.4	17.55	18.6	18.95	18.65	19.95	20.25	19.9	19	18.05	20.85	19.3	19.3	17.9	18.2	21.15	19.65	17.75	18.85	22.1	19.75	20.85	17.95	20.25	17.5	18.35	17.7
	2	20.5	19.5	20.05	20.3	20.8	19.7	20.8	20.65	21.3	18.5	22	21.6	19.8	19.75	19.5	18	19.8	18.8	17.6	18.8	18.55	18.95	20.15	20.4	20.1	18.95	18.15	21	19.55	19.3	18.2	17.9	21.5	20	18	19.05	22.45	19.9	21.05	18.25	20.3	17.75	18.5	17.5
	5	20.8	19.3	19.5	19.1	21.3	20	21.35	20.75	20.45	19.35	22.7	22.25	20.25	19.65	20.75	18	20.1	19.2	17.8	18.75	19	19.7	19.8	21.05	20.8	20.35	19	21.5	19.8	19.65	18.5	18.5	21.75	20.9	19.3	19.6	22.5	20.3	21.5	19	21.2	18.8	19.4	17.8
	8	21.5	19.65	20.3	20.25	22.9	21.2	22.35	21.5	20.9	19.1	23.05	22.7	20.6	20.3	20.6	18.55	21.3	20.5	17.75	20	19.95	19.5	20.1	20.85	21.05	21.4	19.5	22	20.05	19.55	17.9	18.25	22.25	21.2	19.45	20.35	23.6	20.5	22	19.6	21.35	19.25	19.95	18.6
	10	21.55	20.65	20.9	20.85	22	20.6	21.65	21.9	20.3	20	23.55	22.75	21.05	20.2	20.2	18.2	20.9	19.75	18.05	19.55	19.3	19.3	19.85	21.2	21.75	21.05	19.4	22.2	19.7	19.65	18.5	18.25	23.25	22	19.5	20.4	24.25	21.6	22.5	19.95	22.3	19.6	21.25	18.25
	12	22.2	21.2	21.6	22.35	22.4	21.25	21.6	22.25	20.9	19.75	23.6	22.95	21.6	20.6	20.75	18.45	21.55	19.4	18.05	19.15	19.3	19.75	20.3	21.1	21.9	21.2	18.95	21.45	19.9	19.95	18	18.45	24.15	22.6	20.1	21.6	24.15	21.4	21.7	19.65	22.95	19.9	22	18.5
	15	22.05	20.5	21.1	21.3	21.95	20.4	20.8	21.95	20.6	20.3	23.5	22.15	21.5	20.3	20.2	18.05	20.85	19.8	18.65	19.05	19.1	20.4	20.65	21.35	21.6	21.05	19.75	21.6	20.65	20.4	19.1	19.7	24.45	23.45	20.7	22.7	25.1	21.2	22.25	20.05	23.5	20.8	23.2	18.6
	18	22	20.35	20.9	21.3	22.6	21.3	21.65	22.6	21.5	20.2	23.3	21.75	20.95	20.5	20.6	18.95	21.6	20	18.9	19.1	19.35	19.4	19.8	21.5	21.65	20.9	18.7	21.15	21.05	21.05	19.6	18.9	24.35	23	20.3	23	25.6	22.25	22.8	20.55	23.8	20.9	23.2	19.4
	23	23.45	20.8	22.45	22.9	22.75	21.45	21.2	22.45	21.85	20.4	23.4	22.35	20.5	20	19.85	17.75	20.85	20.4	18.3	19.1	19.1	19.5	20.25	21.8	21.1	20.4	19.3	21.6	21.9	21.95	19.75	18.95	24.3	23.4	20.4	23.25	25.2	21.75	22.5	20.1	24.9	20.9	23.6	20
		Relative bodyweight (normalized to first measurement)
	Time (d)	Chow Amp				Chow Amp K.oxy			Chow			Synth HSt. Amp			Synth. HSt. Amp K.oxy				Synth. HSt.				Synth. HS Amp				Synth. HS Amp K.oxy			Synth. HS				Synth. HF/HS Amp				Synth. HF/HS Amp K.oxy				Synth. HF/HS
	0	100	100	100	100	100	100	100	100	100	100	100	100	100	100	100	100	100	100	100	100	100	100	100	100	100	100	100	100	100	100	100	100	100	100	100	100	100	100	100	100	100	100	100	100
	2	101.99	102.094	98.2843	99.5098	100.971	98.995	100.483	101.225	99.3007	102.21	100.917	100.465	101.02	101.542	101.036	99.4475	101.279	102.174	100.285	101.075	97.8892	101.609	101.003	100.741	101.005	99.7368	100.554	100.719	101.295	100	101.676	98.3516	101.655	101.781	101.408	101.061	101.584	100.759	100.959	101.671	100.247	101.429	100.817	98.8701
	5	103.483	101.047	95.5882	93.6275	103.398	100.503	103.14	101.716	95.338	106.906	104.128	103.488	103.316	101.028	107.513	99.4475	102.813	104.348	101.425	100.806	100.264	105.63	99.2481	103.951	104.523	107.105	105.263	103.118	102.591	101.813	103.352	101.648	102.837	106.361	108.732	103.979	101.81	102.785	103.118	105.85	104.691	107.429	105.722	100.565
	8	106.965	102.88	99.5098	99.2647	111.165	106.533	107.971	105.392	97.4359	105.525	105.734	105.581	105.102	104.37	106.736	102.486	108.951	111.413	101.14	107.527	105.277	104.558	100.752	102.963	105.779	112.632	108.033	105.516	103.886	101.295	100	100.275	105.201	107.888	109.577	107.958	106.787	103.797	105.516	109.192	105.432	110	108.719	105.085
	10	107.214	108.115	102.451	102.206	106.796	103.518	104.589	107.353	94.6387	110.497	108.028	105.814	107.398	103.856	104.663	100.552	106.905	107.337	102.849	105.108	101.847	103.485	99.4987	104.691	109.296	110.789	107.479	106.475	102.073	101.813	103.352	100.275	109.929	111.959	109.859	108.223	109.729	109.367	107.914	111.142	110.123	112	115.804	103.107
	12	110.448	110.995	105.882	109.559	108.738	106.784	104.348	109.069	97.4359	109.116	108.257	106.744	110.204	105.913	107.513	101.934	110.23	105.435	102.849	102.957	101.847	105.898	101.754	104.198	110.05	111.579	104.986	102.878	103.109	103.368	100.559	101.374	114.184	115.013	113.239	114.589	109.276	108.354	104.077	109.471	113.333	113.714	119.891	104.52
	15	109.701	107.33	103.431	104.412	106.553	102.513	100.483	107.598	96.0373	112.155	107.798	103.023	109.694	104.37	104.663	99.7238	106.65	107.609	106.268	102.419	100.792	109.383	103.509	105.432	108.543	110.789	109.418	103.597	106.995	105.699	106.704	108.242	115.603	119.338	116.62	120.424	113.575	107.342	106.715	111.699	116.049	118.857	126.431	105.085
	18	109.453	106.545	102.451	104.412	109.709	107.035	104.589	110.784	100.233	111.602	106.881	101.163	106.888	105.398	106.736	104.696	110.486	108.696	107.692	102.688	102.111	104.021	99.2481	106.173	108.794	110	103.601	101.439	109.067	109.067	109.497	103.846	115.13	117.048	114.366	122.016	115.837	112.658	109.353	114.485	117.531	119.429	126.431	109.605
	23	116.667	108.901	110.049	112.255	110.437	107.789	102.415	110.049	101.865	112.707	107.339	103.953	104.592	102.828	102.85	98.0663	106.65	110.87	104.274	102.688	100.792	104.558	101.504	107.654	106.03	107.368	106.925	103.597	113.472	113.731	110.335	104.121	114.894	119.084	114.93	123.342	114.027	110.127	107.914	111.978	122.963	119.429	128.61	112.994
2C		Alpha diversity - Observed																Alpha diversity - Shannon
		Chow			Synth. HSt.				Synth. HS				Synth. HF/HS					Chow			Synth. HSt.				Synth. HS				Synth. HF/HS
		188	178	177	183	161	154	176	174	168	148	161	148	177	151	171		3.63157	3.72344	3.43831	3.67719	3.29517	3.05605	3.49306	3.59321	3.54114	3.05984	3.02199	2.76506	3.70553	2.87849	3.18103
		201	187	186	150	162	160	171	155	140	154	144	149	152	159	162		3.63727	3.31921	3.83325	2.33358	3.08814	3.25881	3.48431	3.08432	2.50122	3.19182	2.8554	3.10171	3.23342	3.43787	3.32212
		185	170		140	156	170	168	152	145	119	142	155	148	173	158		3.60856	3.1864		2.51288	2.96358	3.4464	3.60864	3.24451	2.91184	2.63148	2.79753	3.45755	3.30336	3.92353	3.57404
		189	185	190	158	154	162		147	146	144		165	168	166	147		3.49375	3.36827	3.32318	3.24127	3.06011	3.43524		3.2756	3.38393	3.2693		3.36616	3.83085	3.7997	3.09038
		175	169	191	152	146	176	153	154	128	136	141	157	160	153	149		3.07249	2.97855	3.69217	3.11312	2.95094	3.60261	3.20056	3.27419	2.71831	2.82554	3.38883	3.42635	3.69675	3.20148	3.52412
		194	199	200	148	142	173	151	149	155	131	148	148	167	149			3.86236	3.92674	3.8984	2.4504	2.49768	3.49221	2.78683	2.51254	3.16394	2.12782	3.2902	2.96953	3.03584	2.93724
		Tukey's multiple comparisons test	Mean Diff.	95.00% CI of diff.	Below threshold?	Summary	Adjusted P Value											Tukey's multiple comparisons test	Mean Diff.	95.00% CI of diff.	Below threshold?	Summary	Adjusted P Value
		Chow vs. Synth. HSt.	26.31	15.65 to 36.96	Yes	****	<0.0001											Chow vs. Synth. HSt.	0.3845	0.02713 to 0.7418	Yes	*	0.0321
		Chow vs. Synth. HF/HS	27.86	17.21 to 38.51	Yes	****	<0.0001											Chow vs. Synth. HF/HS	0.1991	-0.1582 to 0.5565	No	ns	0.4228
		Chow vs. Synth. HS	38.69	28.04 to 49.35	Yes	****	<0.0001											Chow vs. Synth. HS	0.4812	0.1238 to 0.8385	Yes	**	0.0061
		Synth. HSt. vs. Synth. HF/HS	1.556	-9.096 to 12.21	No	ns	0.9763											Synth. HSt. vs. Synth. HF/HS	-0.1854	-0.5427 to 0.1720	No	ns	0.4835
		Synth. HSt. vs. Synth. HS	12.39	1.737 to 23.04	Yes	*	0.0191											Synth. HSt. vs. Synth. HS	0.09668	-0.2607 to 0.4540	No	ns	0.8725
		Synth. HF/HS vs. Synth. HS	10.83	0.1817 to 21.48	Yes	*	0.0453											Synth. HF/HS vs. Synth. HS	0.282	-0.07531 to 0.6394	No	ns	0.1549
2F	Family	LDA Score (log10)			2G	Family	LDA Score (log10)			2H	Family	LDA Score (log10)
	Lactobacillaceae	-5.09954				Lactobacillaceae	-5.04895				Lactobacillaceae	-5.18655
	Rikenellaceae	-4.88774				Ruminococcaceae	-4.71118				Rikenellaceae	-4.86469
	Ruminococcaceae	-4.71999				Rikenellaceae	-4.59991				Turicibacteraceae	-4.59606
	Uba1381_2	-4.68745				Uba1381_2	-4.58466				Uba1381_2	-4.51196
	Oscillospiraceae	4.69198				Oscillospiraceae	4.68101				Oscillospiraceae	4.8077
	Tannerellaceae	4.94179				Acutalibacteraceae	4.89622				Tannerellaceae	4.89605
	Acutalibacteraceae	5.01715				Tannerellaceae	5.07002				Acutalibacteraceae	4.97918

## Sheet: Supplementary Figure3
Source Data Supplementary Figure 3
3A		LDA Score (log10)					3B		LDA Score (log10)
	Family	Chow	Synth. HSt.	Synth. HS	Synth. HF/HS			Family	Chow	Synth. HSt.	Synth. HS	Synth. HF/HS
	Lachnospiraceae	-5.24638	-5.2801	-5.26511	-5.12457			Turicibacteraceae		-5.27561	-4.76486	-5.03026
	Ruminococcaceae	-4.33309	-4.90904	-4.69471	-4.35376			Eggerthellaceae			-4.67279	-4.86352
	Rikenellaceae	-4.84829	-4.83268	-4.45051	-4.36551			Lactobacillaceae	-5.6389		-5.10462
	Tannerellaceae	-4.74731	-5.16971	-4.98004	-4.82607			Acutalibacteraceae				-4.05517
	Acutalibacteraceae	-4.53842	-5.17413	-4.94198	-5.11094			Uba1381_2				-4.46966
	Oscillospiraceae	-4.4758	-4.59774	-4.60228	-4.7127			Staphylococcaceae			-5.2102
	Mucispirillaceae	-3.90753	-4.52159	-4.37201	-4.52382			Salinicoccaceae			-4.67715
	Turicibacteraceae	-4.40437			5.04807			Enterococcaceae		-5.37512		5.56339
	Uba1381_2	-4.03836			4.5359			Lachnospiraceae	5.01976			-4.52741
	Eggerthellaceae	-4.03643			4.72133			Rikenellaceae	4.70892
	Lactobacillaceae	5.52972	5.15088	5.13256	5.34546			Tannerellaceae	5.55084	5.76627	5.63472
	Enterococcaceae	4.68955	5.48625					Oscillospiraceae	4.78705
	Enterobacteriaceae				4.39957			Bifidobacteriaceae		4.07838
	Staphylococcaceae			5.26836
	Salinicoccaceae			4.74946

## Sheet: Supplementary Figure 6
Source Data Supplementary Figure 6
6A	KEGG	FC	log2(FC)	raw.pval	=-LOG10(p)
	M00338	0.0018858	-9.0506	2.9085e-07	6.5363
	M00006	0.27026	-1.8876	4.6718e-06	5.3305
	M00537	13.362	3.74	1.6792e-05	4.7749
	M00538	13.362	3.74	1.6792e-05	4.7749
	M00116	0.31636	-1.6604	2.2404e-05	4.6497
	M00580	0.40348	-1.3094	6.2088e-05	4.207
	M00883	0.41372	-1.2733	6.2395e-05	4.2049
	M00053	0.3464	-1.5295	6.6332e-05	4.1783
	M00040	4.2654	2.0927	6.6414e-05	4.1777
	M00700	0.017163	-5.8646	8.9598e-05	4.0477
	M00916	3.7	1.8875	0.00030722	3.5125
	M00077	4.7693	2.2538	0.00034141	3.4667
	M00027	0.3754	-1.4135	0.00041286	3.3842
	M00153	0.44052	-1.1827	0.00081738	3.0876
	M00047	4.079	2.0282	0.0013481	2.8703
	M00922	6.5213	2.7052	0.0015706	2.8039
	M00616	2.3832	1.2529	0.00199	2.7011
	M00745	4.4133	2.1419	0.0028387	2.5469
	M00596	2.729	1.4484	0.0032352	2.4901
	M00876	3.1905	1.6738	0.0039052	2.4084
	M00098	2.7319	1.4499	0.0043995	2.3566
	M00726	0.034233	-4.8685	0.0046941	2.3284
	M00846	2.2255	1.1541	0.0058303	2.2343
	M00847	89.802	6.4887	0.0063213	2.1992
	M00091	2.6985	1.4322	0.0069289	2.1593
	M00118	0.11429	-3.1292	0.026416	1.5781
	M00725	0.14077	-2.8286	0.032655	1.486
	M00939	0.06386	-3.969	0.045196	1.3449
	M00095	0.43152	-1.2125	0.050618	1.2957
	M00967	2.9738	1.5723	0.073669	1.1327

[truncated: 2 more sheets: Supplementary Figure7, Supplementary Figure8]
